# Supplementary material for: What is slough? Defining the proteomic and microbial composition of slough and its implications for wound healing
Source: Wound Repair Regen. 2024 Apr 1;32(6):783–98. doi: 10.1111/wrr.13170 (PMC11442687; doi:10.1111/wrr.13170)
Supplement: Supplementary file 9 — TABLE S1. Detailed subject and wound characteristics. Ten subjects with chronic or slow to heal wounds of various aetiologies were enrolled from the UW‐Health Wound Care Clinic. Wounds were evaluated with the Bates‐Jensen Wound Assessment Tool. Information on the wound and patient comorbidities were extracted from the medical record at the time of sample collection. Information on whether the wound went on to heal, was ongoing yet clinically stable, or deteriorated 3 months following sample collection was also recorded. This table serves as a compliment to Tables 1 and 2, providing subject level detail on the wound and patient comorbidities. TABLE S2. Proteomic composition of wound slough. Normalised and means centred protein peptide abundance within each subject's wound slough. Description, species of origin (eg. Homosapiens or bacteria), broad GO biological process, GO cellular component, GO molecular function, WikiPathways, Reactome Pathways and KEGG pathways for each protein peptide accession are also included. To simplify the proteomics dataset for integrative PLS‐DA analysis proteins were grouped into 23 clusters via the gap‐stat method. The Kmeans cluster in which the protein falls is also indicated. TABLE S3. Data‐frame of the GO Terms that are significantly enriched in chronic wound slough. Debrided slough tissue was sent for proteomic characterisation via mass spectrometry. (A) The most abundant proteins across all samples were input as a ranked list to the Gene Ontology enRIchment analysis (GORILA) and visualisation tool. 31 Significantly enriched GO Terms are listed with their GO Term annotations, descriptions, enrichment, number of proteins (Uniprot Genes) involved from our dataset involved in each GO Term, and FDR‐qValues. Visual representations of this data can be found in Figures 1 and S2. TABLE S4. Proteins with significantly greater expression subjects grouped by outcome or wound age. Subjects were grouped by the wound's outcome (healed, ongoing, d [file WRR-32-783-s008.xlsx]

## Sheet: ST1_Sub
	Subject-001	Subject-002	Subject-003	Subject-004	Subject-005	Subject-006	Subject-007	Subject-008	Subject-009	Subject-010
Age (yr)	70	74	72	77	62	43	77	73	57	59
Biologic Sex	M	M	M	F	F	M	F	F	F	F
Race	White	White	Black, African American	White	White	White	White	White	White	White
Wound Characteristics
Wound Age (yr)	15	3	2	0.15	0.12	0.1	1.17	1.25	0.33	1
Wound Etiology	Venous Stasis Ulcer	Venous Stasis Ulcer	Surgical Infection	Trauma	Trauma	Venous Stasis Ulcer	Surgical Infection	Venous Stasis Ulcer	Pressure Ulcer	Pressure Ulcer
Wound Location	Left Medial Ankle	Left Anterior Shin	Right Lateral Ankle	Right Lateral Shin	Left Anterior Shin	Right Posterior Lower leg	Right Lateral Ankle	Left Medial Shin	Sacrum, coccyx	Sacrum, coccyx
Shape	Irregular; Round Oval	Irregular; Round Oval	Round Oval	Irregular;	Bowl; Boat	Round Oval	Round Oval	Irregular;	Round Oval	Round Oval
Wound Status 3 months Following Sample Collection	Worse	Ongoing	Ongoing	Healed	Healed	Healed	Worse	Ongoing	Ongoing	Worse
Patient Comorbidities
Diabetes	Type II Diabetes	No	Type II Diabetes	No	No	No	Pre-diabetes	Type II Diabetes	No	Type II Diabetes
BMI	48.14	43.2	25.85	32.5	62.74	86.1	31	36.9	30	33.66
Pertinent Comorbidities	Atrial fibrillation, Hypertension, Thrombocytopenia, Anemia, Hyperlipidemia, Type II diabetes (w/ diabetic polyneuropathy), Obesity, Interstitial lung disease, Long-term anticoagulation medication use.	Coronary artery disease, Peripheral Vascular disease, Varicose veins of lower extremities, Obesity, Obstructive sleep apnea, Osteoarthritis (knee and hip).	Hypertension, Hyperlipidemia, Type II diabetes, Lumbar spinal stenosis, Rheumatoid arthritis.	Atrial Fibrillation, Right heart failure, Hypertension, Hyperlipidemia, Obesity, Gout, Osteopenia, Lower extremity edema	Hypertension, Obesity.	Obesity, Lower extremity lymphedema.	Coronary artery disease, Hypertension, Hyperlipidemia, Obesity Asthma, Osteoarthritis (knee), Osteopenia	Hypertension, Lower extremity arterial Insufficiency, Anemia, Type II diabetes, Obesity, Chronic Obstructive Pulmonary Disease, Kidney disease (Focal Segmental Glomerulosclerosis) Osteoarthritis, Lower extremity edema	Obesity, Spinal cord injury, Paraplegia	Hyperlipidemia, Type II diabetes, Obesity, Malnutrition, Zinc deficiency, Chronic Obstructive Pulmonary Disease, Obstructive sleep apnea, Spinal cord injury, Paraplegia
Pertinent Medical History	Multiple venous stasis ulcers, recurrent cellulitis, MRSA infection	Multiple venous stasis ulcers		Fall	Motor vehicle collision (2021)	Multiple venous stasis ulcers, Recurrent cellulitis of lower extremity.	Myocardial Infarction		Motor vehicle collision (1990), multiple pressure ulcers	Motor vehicle collision (2020)
Smoking History	Never	Former Smoker	Never	Never	Never	Never	Former Smoker	Former Smoker	Never	Former Smoker
Alcohol Use	Rarely Drinks	Regularly Drinks	None	Regularly Drinks	Rarely Drinks	Rarely Drinks	None	Former Alcohol Dependence	None	None
Wound Cares
Previously Debrided	Yes	yes	yes	Yes	no	No	No	Yes	No	Yes
Clinic Wound Cares	30-minute soak with 0.25% sodium hypochlorite followed by 15 minutes air drying.			30-minute soak with 0.25% sodium hypochlorite followed by 15 minutes air drying.
Wound Dressings	Nystatin cream to intact skin, silver sulfadiazine and gauze with nystatin paste to open wounds. Multilayer compression wrap.	0.9% Cadexomer Iodine gel and gauze. Multilayer compression wrap	Active Leptospermum (Manuka) honey gel and gauze.	Nystatin powder to intact skin, ¼-inch antimicrobial packing into both wound tunnels, antimicrobial gauze over the wound bed and absorbent foam padding over the posterior ankle. Multilayer compression wrap.	Silver sulfadiazine cream and gauze. Multilayer compression wrap.	Nystatin powder to intact skin, silver coated antimicrobial dressings and gauze to the wound. Multilayer compression wrap.	Washing with 4% CHG soap. Dry gauze and bandaging over wound bed.	Wash with soap and water. Once the skin is dry, absorbent foam padding and gauze over wound bed. Compression wraps.	0.25% sodium hypochlorite solution moistened gauze wet-to-dry dressing. Wound is packed and bordered with absorbent foam pads.	0.25% sodium hypochlorite solution moistened gauze wet-to-dry dressing for the first dressing change. Dry packing gauze for the second dressing change.
Frequency of Dressing changes	Twice weekly.	Every other day	Daily	Twice weekly.	Thrice weekly	Daily	Twice Daily	Daily	Twice Daily	Twice Daily
Wound Infection History
Currently Infected	No	No	No	No	No	No	Yes	No	No	No
Previous Infections	Yes	Yes	Yes	No	No	No	No	Yes	No	Yes
Infectious Agent	Pseudomonas sp.; Enterococcus faecalis	Pseudomonas sp.	Polymicrobial or presumed polymicrobial	NA	NA	NA	NA	Polymicrobial or presumed polymicrobial	NA	Polymicrobial or presumed polymicrobial
Wound Measurements at Time of Sample Collection
Length (cm)	8.5	7.9	3.6	8	1.1	1	12	9	2.2	2.8
Width (cm)	4	7	7.3	4.1	4	1	9	10.4	1.8	1.4
Depth (cm)	0.5	0.3	0.3	0.2	1	0.5	0.9	1.1	0.5	3.4
Surface Area (cm2)	34	55.3	26.28	32.8	4.4	1	108	93.6	3.96	3.92
Volume (cm3)	17	16.59	7.884	6.56	4.4	0.5	97.2	102.96	1.98	13.328
Wound Measurements at Previous Visit
Length (cm)	9	7.5	3.3	8.2	1.9	2	12	9.6	2	2.7
Width (cm)	4	7.8	7.2	5	4.9	2	9	10	1.5	1.6
Depth (cm)	0.5	0.4	0.3	0.5	1.5	0.5	1	0.6	0.1	2.8
Surface Area (cm2)	36	58.5	23.76	41	9.31	4	108	96	3	4.32
Volume (cm3)	18	23.4	7.128	20.5	13.965	2	108	57.6	0.3	12.096
Time Between Wound Size measurements (wk)	2.5	1	2	1	4	1	1.5	5	8	7
Change in Wound Surface Area (cm2 / week)	-2.22222	-5.47009	5.30303	-20	-13.1847	-75	0	-0.5	4	-1.32275
Change in Wound Volume (cm3 / week)	-2.22222	-29.1026	5.30303	-68	-17.1232	-75	-6.66667	15.75	70	1.45503
Bates-Jensen Wound Assessment
Total Wound Assessment Score	40	35	34	34	35	26	46	40	42	42
Wound Size	Length x width 16.1 - 36 sq cm	Length x width 36.1 - 80 sq cm	Length x width 16.1 - 36 sq cm	Length x width 16.1 - 36 sq cm	Length x width 4 - 16 sq cm	Length x width < 4 sq cm	Length x Width > 80 sq cm	Length x Width > 80 sq cm	Length x width < 4 sq cm	Length x width < 4 sq cm
Depth	Full thickness skin loss involving damage or necrosis of subcutaneous tissue; may extend down but not through underlying fascia; and/or mixed partial and full thickness; & or tissue layers obscured by granulation tissue	Full thickness skin loss involving damage or necrosis of subcutaneous tissue; may extend down but not through underlying fascia; and/or mixed partial and full thickness; & or tissue layers obscured by granulation tissue	Full thickness skin loss involving damage or necrosis of subcutaneous tissue; may extend down but not through underlying fascia; and/or mixed partial and full thickness; & or tissue layers obscured by granulation tissue	Full thickness skin loss involving damage or necrosis of subcutaneous tissue; may extend down but not through underlying fascia; and/or mixed partial and full thickness; & or tissue layers obscured by granulation tissue	Full thickness skin loss involving damage or necrosis of subcutaneous tissue; may extend down but not through underlying fascia; and/or mixed partial and full thickness; & or tissue layers obscured by granulation tissue	Partial thickness skin loss involving epidermis and or dermis	Obscured by Necrosis	Partial thickness skin loss involving epidermis and or dermis	Full thickness skin loss involving damage or necrosis of subcutaneous tissue; may extend down but not through underlying fascia; and/or mixed partial and full thickness; & or tissue layers obscured by granulation tissue	Full thickness skin loss with extensive destruction, tissue necrosis or damage to muscle, bone or supporting structures
Edges	well-defined; not attached to base; rolled under; thickened	well-defined; not attached to wound base	well-defined; not attached to base; rolled under; thickened	Distinct; outline clearly visible; attached; even with wound base	well-defined; not attached to base; rolled under; thickened	Distinct; outline clearly visible; attached; even with wound base	well-defined; not attached to wound base	well-defined; not attached to wound base	well-defined; not attached to wound base	well-defined; not attached to base; rolled under; thickened
Undermining	none present	none present	none present	Undermining > 4 cm or tunneling in any area	none present	none present	none present	none present	Undermining 2-4 cm involving < 50% wound margins	Undermining > 4 cm or tunneling in any area
Necrotic Tissue Type	Loosely adherent yellow slough	Loosely adherent yellow slough	white/ grey non-viable tissue and/or non-adherent yellow slough	Loosely adherent yellow slough	Loosely adherent yellow slough	white/ grey non-viable tissue and/or non-adherent yellow slough	Adherent; soft black eschar	Loosely adherent yellow slough	Adherent; soft black eschar	white/ grey non-viable tissue and/or non-adherent yellow slough
Necrotic Tissue Amount	none visible	< 25% of wound bed covered	25% - 50% of wound covered	< 25% of wound bed covered	25% - 50% of wound covered	25% - 50% of wound covered	75% to 100% of wound covered	25% - 50% of wound covered	25% - 50% of wound covered	< 25% of wound bed covered
Exudate Type	Serosanguineous; thin watery pale red/ pink	Serosanguineous; thin watery pale red/ pink	Serosanguineous; thin watery pale red/ pink	Bloody	Serosanguineous; thin watery pale red/ pink	Serosanguineous; thin watery pale red/ pink	Purulent: think or thick; opaque tan/ yellow; with or without odor	Serosanguineous; thin watery pale red/ pink	Serus; thin; watery; clear	Serosanguineous; thin watery pale red/ pink
Exudate Amount	Moderate	Small	Small	Moderate	Small	Small	Moderate	Purulent: think or thick; opaque tan/ yellow; with or without odor	Moderate	Large
Skin Color Surrounding Wound	white or grey pallor or hypopigmented	Pink or normal for ethnic group	Pink or normal for ethnic group	Pink or normal for ethnic group	Pink or normal for ethnic group	Pink or normal for ethnic group	Pink or normal for ethnic group	Pink or normal for ethnic group	Dark red or purple and/ or non-blanchable	Dark red or purple and/ or non-blanchable
Edema	non-pitting edema extends < 4 cm around wound	non-pitting edema extends < 4 cm around wound	non-pitting edema extends < 4 cm around wound	No swelling or edema	Non-pitting edema extends > 4 cm around wound	No swelling or edema	Pitting edema extends < 4 cm around the wound	Crepitus and/or pitting edema extends > 4 cm around the wound	No swelling or edema	No swelling or edema
Induration	Induration 2-4 cm extending >50% around wound	None present	None present	None present	None present	None present	None present	Induration, < 2 cm around wound	induration 2-4 cm extending < 50% around wound	None present
Granulation	pink and/or dull; dusky red and/or fills < 25% of wound	pink and/or dull; dusky red and/or fills < 25% of wound	pink and/or dull; dusky red and/or fills < 25% of wound	Bright; Beefy red 75% to 100% of wound filled and/or tissue overgrowth	Bright; Beefy red; < 75% and > 25% wound filled	Skin intact or partial thickness wound	pink and/or dull; dusky red and/or fills < 25% of wound	Bright; Beefy red 75% to 100% of wound filled and/or tissue overgrowth	pink and/or dull; dusky red and/or fills < 25% of wound	pink and/or dull; dusky red and/or fills < 25% of wound
Epithelialization	< 25% of wound covered	< 25% of wound covered	25% to 50% of wound covered	< 25% of wound covered	< 25% of wound covered	< 25% of wound covered	< 25% of wound covered	< 25% of wound covered	< 25% of wound covered	< 25% of wound covered
Supplemental Table 1: Detailed subject and wound characteristics for the ten subjects enrolled from the UW-Health Wound Care Clinic. This table serves as a compliment to table 1 and 2.

## Sheet: ST2_Proteomics
Accession	Full Description	Description	Species	Biological Process	Cellular Component	Molecular Function	WikiPathways	Reactome Pathways	KEGG Pathways	K-MeansCluster	Subject-001	Subject-002	Subject-003	Subject-004	Subject-005	Subject-006	Subject-007	Subject-008	Subject-009	Subject-010		Supplemental Table 2: Proteomic composition of wound slough. Normalized and means centered protein peptide abundance within each subject’s wound slough. To simplify the proteomics dataset for integrative PLS-DA analysis proteins were grouped into 23 clusters via the gap-stat method. The Kmeans cluster in which the protein falls is also indicated.
A0A024QZ42	HCG1985580, isoform CRA_c OS=Homo sapiens OX=9606 GN=PDCD6 PE=1 SV=1	HCG1985580, isoform CRA_c	Homo sapiens	NA	NA	other molecular function	Epithelial to mesenchymal transition in colorectal cancer	NA	NA	11	0.120972	0.960534	0.61866	-0.07853	-0.282492	-0.545862	1.22659	-0.21479	-0.206632	-0.0182004
A0A024R571	EH domain-containing protein 1 OS=Homo sapiens OX=9606 GN=EHD1 PE=1 SV=1	EH domain-containing protein 1	Homo sapiens	cell organization and biogenesis;transport;developmental processes;other biological processes	plasma membrane;other membranes;other cytoplasmic organelle;other cell component	other molecular function	Insulin signaling	NA	NA	6	1.0259	-0.0180914	0.306314	0.0565065	0.701127	0.225289	-0.0627043	0.816697	0.423137	0.427801
A0A075B6H9	Immunoglobulin lambda variable 4-69 OS=Homo sapiens OX=9606 GN=IGLV4-69 PE=1 SV=1	Immunoglobulin lambda variable 4-69	Homo sapiens	other biological processes	non-structural extracellular;plasma membrane;other membranes;other cell component	NA	NA	NA	NA	10	-0.229159	-0.417332	-0.911198	-0.911255	1.56846	0.0484192	0.502507	-0.209303	-0.0392459	2.5399
A0A075B6R9	Probable non-functional immunoglobulin kappa variable 2D-24 OS=Homo sapiens OX=9606 GN=IGKV2D-24 PE=5 SV=1	Probable non-functional immunoglobulin kappa variable 2D-24	Homo sapiens	other biological processes	non-structural extracellular;plasma membrane;other membranes;other cell component	NA	NA	NA	NA	8	-0.883752	0.052506	0.166077	0.838593	-0.757342	1.60723	0.131301	-0.587881	0.602124	3.49342
A0A075B797	E3 ubiquitin-protein ligase NOSIP (Fragment) OS=Homo sapiens OX=9606 GN=NOSIP PE=1 SV=1	E3 ubiquitin-protein ligase NOSIP (Fragment)	Homo sapiens	protein metabolism;other metabolic processes	nucleus	other molecular function	NA	NA	NA	1	-0.447356	-0.176327	0.727025	0.377218	-0.75492	-0.442099	0.193932	-0.480891	-0.117138	-0.0848442
A0A087WTA8	Collagen alpha-2(I) chain OS=Homo sapiens OX=9606 GN=COL1A2 PE=1 SV=1	Collagen alpha-2(I) chain	Homo sapiens	NA	ER/Golgi	extracellular structural activity	miRNA targets in ECM and membrane receptors; Focal adhesion: PI3K-Akt-mTOR-signaling pathway; PI3K-Akt signaling pathway; Type I collagen synthesis in the context of osteogenesis imperfecta; Angiotensin II receptor type 1 pathway	NA	NA	20	-1.16115	0.203438	-0.136707	-1.11193	-0.653166	-0.651984	-0.119225	0.00741902	7.9638	-0.680794
A0A087WTT1	Polyadenylate-binding protein OS=Homo sapiens OX=9606 GN=PABPC1 PE=1 SV=1	Polyadenylate-binding protein	Homo sapiens	NA	cytosol;nucleus;other cell component	nucleic acid binding activity	NA	NA	NA	19	-0.873603	-0.599911	-0.850641	-0.401117	-0.478731	-0.416158	-0.72721	-0.431512	-0.392248	-0.808955
A0A087WV45	Transthyretin OS=Homo sapiens OX=9606 GN=TTR PE=1 SV=1	Transthyretin	Homo sapiens	NA	NA	NA	NA	NA	NA	16	0.628408	-0.095992	0.564478	0.808585	0.056687	0.263021	-0.0214592	0.613692	-0.31767	0.480347
A0A087WVC6	Protein-tyrosine-phosphatase OS=Homo sapiens OX=9606 GN=PTPRJ PE=1 SV=1	Protein-tyrosine-phosphatase	Homo sapiens	protein metabolism;other metabolic processes	other membranes	other molecular function	NA	NA	NA	21	0.0211762	-0.468454	-0.672158	-0.637431	0.245658	-0.449173	2.27681	0.320157	-0.196688	0.39576
A0A087WVM2	CD177 antigen OS=Homo sapiens OX=9606 GN=CD177 PE=1 SV=1	CD177 antigen	Homo sapiens	NA	NA	NA	NA	NA	NA	21	1.59085	-1.53959	-1.06418	-0.356105	0.548496	-0.30532	2.11641	-0.469918	-0.00278554	1.09424
A0A087WVQ6	Clathrin heavy chain OS=Homo sapiens OX=9606 GN=CLTC PE=1 SV=1	Clathrin heavy chain	Homo sapiens	transport	plasma membrane;other membranes;cytoskeleton;ER/Golgi;other cytoplasmic organelle	other molecular function	Synaptic vesicle pathway; VEGFA-VEGFR2 signaling pathway; Ebola virus pathway in host; Fragile X syndrome; 7q11.23 copy number variation syndrome; Complement and coagulation cascades	NA	NA	1	-0.119214	0.524778	1.05212	-0.0841565	-0.309142	-0.0553442	-0.341491	-0.179126	-0.0326167	-0.446259
A0A087WVZ9	DNA-directed RNA polymerase II subunit E OS=Homo sapiens OX=9606 GN=POLR2E PE=1 SV=1	DNA-directed RNA polymerase II subunit E	Homo sapiens	RNA metabolism OR transcription;other metabolic processes	nucleus	nucleic acid binding activity;other molecular function	Cytosolic DNA-sensing pathway	NA	NA	1	-0.151352	0.473656	1.48877	-0.286711	-0.866364	-0.293528	-0.422454	-0.774426	-0.141998	-0.532127
A0A087WW23	Arachidonate 5-lipoxygenase-activating protein OS=Homo sapiens OX=9606 GN=ALOX5AP PE=1 SV=1	Arachidonate 5-lipoxygenase-activating protein	Homo sapiens	other metabolic processes;stress response;other biological processes	other membranes;cytosol;ER/Golgi;nucleus	enzyme regulator activity;other molecular function	Selenium micronutrient network; Eicosanoid synthesis; Glucocorticoid receptor pathway; Nuclear receptors meta-pathway; Prostaglandin and leukotriene metabolism in senescence	NA	NA	21	0.0550053	0.174226	0.29994	-0.523025	0.114832	-0.331261	2.04767	2.42702	-0.45191	0.413703
A0A087WW43	Inter-alpha-trypsin inhibitor heavy chain H3 OS=Homo sapiens OX=9606 GN=ITIH3 PE=1 SV=1	Inter-alpha-trypsin inhibitor heavy chain H3	Homo sapiens	NA	NA	NA	Network map of SARS-CoV-2 signaling pathway	NA	NA	6	2.42981	-0.0619105	-0.152643	0.124025	-0.0111488	0.0578522	1.01425	-0.483635	-0.00112825	0.29195
A0A087WW87	Immunoglobulin kappa variable 2-40 OS=Homo sapiens OX=9606 GN=IGKV2-40 PE=3 SV=2	Immunoglobulin kappa variable 2-40	Homo sapiens	other biological processes	non-structural extracellular;plasma membrane;other membranes;other cell component	NA	NA	NA	NA	21	-0.32388	-0.758147	0.134205	0.00586783	-0.34306	1.14973	2.07899	-0.659207	-0.393905	1.78246
A0A087WX29	TAR DNA-binding protein 43 (Fragment) OS=Homo sapiens OX=9606 GN=TARDBP PE=1 SV=1	TAR DNA-binding protein 43 (Fragment)	Homo sapiens	RNA metabolism OR transcription;other metabolic processes	nucleus	nucleic acid binding activity	MECP2 and associated Rett syndrome	NA	NA	22	-0.60297	-0.027829	-0.2132	-0.20794	-0.384246	-0.347768	-0.599655	-0.415052	-0.347501	-0.788449
A0A087WY61	Nuclear mitotic apparatus protein 1 OS=Homo sapiens OX=9606 GN=NUMA1 PE=1 SV=1	Nuclear mitotic apparatus protein 1	Homo sapiens	NA	other membranes;cytosol;ER/Golgi;nucleus	NA	Ectoderm differentiation; Ectoderm differentiation	NA	NA	1	0.83984	1.13094	0.0322146	-0.408619	-0.115325	-0.432666	-0.294135	-0.439742	-0.435338	0.158662
A0A087WYF2	Branched-chain-amino-acid aminotransferase, cytosolic (Fragment) OS=Homo sapiens OX=9606 GN=BCAT1 PE=1 SV=1	Branched-chain-amino-acid aminotransferase, cytosolic (Fragment)	Homo sapiens	other metabolic processes	NA	other molecular function	Amino acid metabolism; One-carbon metabolism and related pathways	NA	NA	19	-0.674011	-0.417332	-0.436304	-0.301715	-0.381823	-0.0694938	-0.901356	-0.533014	-0.465169	-0.960185
A0A087WYP7	Transducin beta-like protein 3 OS=Homo sapiens OX=9606 GN=TBL3 PE=1 SV=1	Transducin beta-like protein 3	Homo sapiens	NA	NA	NA	NA	NA	NA	13	-2.49063	-2.19444	-2.50799	-1.72147	-1.49142	-1.32409	-0.0306247	-1.26548	-1.1894	-2.08672
A0A087WYT3	Prostaglandin E synthase 3 OS=Homo sapiens OX=9606 GN=PTGES3 PE=1 SV=1	Prostaglandin E synthase 3	Homo sapiens	cell cycle OR cell proliferation;cell organization and biogenesis;DNA metabolism;other metabolic processes;developmental processes;signal transduction;other biological processes	NA	other molecular function	Aryl hydrocarbon receptor pathway; Glucocorticoid receptor pathway; Nuclear receptors meta-pathway	NA	NA	19	-0.821168	-0.641296	-0.847454	-0.673066	-0.454504	-0.229855	-0.819629	-0.771683	-0.352473	-0.708989
A0A087X090	Farnesyl diphosphate synthase (Farnesyl pyrophosphate synthetase, dimethylallyltranstransferase, geranyltranstransferase), isoform CRA_a OS=Homo sapiens OX=9606 GN=FDPS PE=1 SV=1	Farnesyl diphosphate synthase (Farnesyl pyrophosphate synthetase, dimethylallyltranstransferase, geranyltranstransferase), isoform CRA_a	Homo sapiens	other metabolic processes	other membranes	other molecular function	Cholesterol biosynthesis pathway; Sterol regulatory element-binding proteins (SREBP) signaling; Cholesterol metabolism with Bloch and Kandutsch-Russell pathways	NA	NA	23	-0.981856	-0.816572	-1.01956	-0.924384	1.99001	-0.661417	-1.10987	-0.439742	-0.36076	-0.266833
A0A087X0K1	Calcium-binding protein 39 OS=Homo sapiens OX=9606 GN=CAB39 PE=1 SV=1	Calcium-binding protein 39	Homo sapiens	NA	NA	NA	Focal adhesion: PI3K-Akt-mTOR-signaling pathway	NA	NA	6	0.614877	0.442009	0.0608995	-0.0597749	0.332876	0.109734	-0.233032	1.23094	-0.166857	1.13525
A0A087X0S5	Collagen alpha-1(VI) chain OS=Homo sapiens OX=9606 GN=COL6A1 PE=1 SV=1	Collagen alpha-1(VI) chain	Homo sapiens	NA	NA	NA	miRNA targets in ECM and membrane receptors; PI3K-Akt signaling pathway	NA	NA	18	-0.471037	0.690317	0.0449635	-0.868119	-0.691929	-0.1426	2.08968	0.130868	3.12783	-0.700018
A0A087X0X3	Heterogeneous nuclear ribonucleoprotein M OS=Homo sapiens OX=9606 GN=HNRNPM PE=1 SV=1	Heterogeneous nuclear ribonucleoprotein M	Homo sapiens	RNA metabolism OR transcription;other metabolic processes	nucleus	nucleic acid binding activity	NA	NA	NA	19	-1.0529	-0.806834	-0.869764	0.510379	-0.481154	-0.0317616	-0.478975	-0.601597	-0.553005	-1.05502
A0A087X253	AP complex subunit beta OS=Homo sapiens OX=9606 GN=AP2B1 PE=1 SV=1	AP complex subunit beta	Homo sapiens	transport	other membranes	other molecular function	Synaptic vesicle pathway; GABA receptor signaling; Fragile X syndrome; mBDNF and proBDNF regulation of GABA neurotransmission	NA	NA	11	0.449114	0.741439	0.24257	-0.159177	-0.466618	-0.550579	0.936345	-0.239479	0.00715819	0.18045
A0A087X2I1	26S proteasome regulatory subunit 10B OS=Homo sapiens OX=9606 GN=PSMC6 PE=1 SV=1	26S proteasome regulatory subunit 10B	Homo sapiens	protein metabolism;other metabolic processes;stress response;other biological processes	cytosol;nucleus;other cell component	other molecular function	Proteasome degradation; Alzheimer's disease and miRNA effects; Parkin-ubiquitin proteasomal system pathway; Ciliary landscape; Alzheimer's disease	NA	Proteasome; Alzheimer disease; Parkinson disease; Amyotrophic lateral sclerosis; Huntington disease; Spinocerebellar ataxia; Prion disease; Pathways of neurodegeneration; Epstein-Barr virus infection	11	0.760342	1.17233	1.73418	0.45599	-0.78157	0.239438	0.150396	-0.406822	-0.334243	0.621324
A0A087X2I5	U6 snRNA-associated Sm-like protein LSm7 OS=Homo sapiens OX=9606 GN=LSM7 PE=1 SV=1	U6 snRNA-associated Sm-like protein LSm7	Homo sapiens	NA	NA	NA	NA	NA	NA	1	0.675769	0.393321	0.0385891	-0.448005	-0.391514	-0.581236	-1.00447	-1.26548	0.18946	0.168915
A0A087X2J2	ADP-ribosylation factor-like protein 8A OS=Homo sapiens OX=9606 GN=ARL8A PE=1 SV=1	ADP-ribosylation factor-like protein 8A	Homo sapiens	transport	other membranes;cytoskeleton;other cytoplasmic organelle;other cell component	other molecular function	NA	NA	NA	6	0.687609	-0.256662	0.0672739	-0.284836	-0.207388	-0.272304	1.12653	1.60677	-0.456882	0.862267
A0A096LPE2	SAA2-SAA4 readthrough OS=Homo sapiens OX=9606 GN=SAA2-SAA4 PE=3 SV=1	SAA2-SAA4 readthrough	Homo sapiens	stress response	non-structural extracellular	NA	NA	NA	NA	8	-1.55357	-0.896907	-0.745463	-0.971271	-1.21766	-1.08355	-0.412524	-1.16672	-0.892749	11.3446
A0A0A0MS15	Immunoglobulin heavy variable 3-49 OS=Homo sapiens OX=9606 GN=IGHV3-49 PE=3 SV=1	Immunoglobulin heavy variable 3-49	Homo sapiens	cell organization and biogenesis;stress response;transport;signal transduction;other biological processes	non-structural extracellular;plasma membrane;other membranes	signal transduction activity or receptor binding;other molecular function	NA	NA	NA	16	2.14395	-0.200671	0.602724	1.4275	1.05	0.961066	-0.538551	-0.447972	0.683332	1.4313
A0A0B4J231	Immunoglobulin lambda-like polypeptide 5 OS=Homo sapiens OX=9606 GN=IGLL5 PE=1 SV=1	Immunoglobulin lambda-like polypeptide 5	Homo sapiens	NA	NA	NA	NA	NA	NA	5	-0.535312	-0.609649	-0.117584	1.39749	0.65025	4.24612	0.0556846	-0.483635	0.567321	0.0292193
A0A0C4DGL3	Deoxyuridine 5'-triphosphate nucleotidohydrolase OS=Homo sapiens OX=9606 GN=DUT PE=1 SV=1	Deoxyuridine 5'-triphosphate nucleotidohydrolase	Homo sapiens	other metabolic processes	nucleus	other molecular function	Pyrimidine metabolism	NA	NA	19	-0.606353	-0.8044	-1.19805	-0.898127	-0.0547575	-0.350127	-0.700477	-0.480891	-0.118796	-0.926863
A0A0C4DGW6	UPF0600 protein C5orf51 OS=Homo sapiens OX=9606 GN=C5orf51 PE=1 SV=1	UPF0600 protein C5orf51	Homo sapiens	NA	cytosol;nucleus	NA	NA	NA	NA	1	-0.560684	0.617285	0.720651	-0.0203893	-0.81791	0.33141	-0.0649957	-0.250453	0.0966517	-0.973001
A0A0C4DH38	Immunoglobulin heavy variable 5-51 OS=Homo sapiens OX=9606 GN=IGHV5-51 PE=3 SV=1	Immunoglobulin heavy variable 5-51	Homo sapiens	cell organization and biogenesis;stress response;transport;signal transduction;other biological processes	non-structural extracellular;plasma membrane;other membranes	signal transduction activity or receptor binding;other molecular function	NA	NA	NA	16	0.466029	0.739005	1.13817	0.876103	-0.204965	0.435174	0.666724	-0.13249	0.247465	0.407295
A0A0D9SEM4	Serine/arginine-rich-splicing factor 4 (Fragment) OS=Homo sapiens OX=9606 GN=SRSF4 PE=1 SV=1	Serine/arginine-rich-splicing factor 4 (Fragment)	Homo sapiens	NA	nucleus	nucleic acid binding activity	NA	NA	NA	13	-1.22881	-0.94316	-1.28729	-0.508021	-0.565949	-0.581236	-1.03578	-0.571421	-0.644156	-1.37671
A0A0D9SF54	Spectrin alpha chain, non-erythrocytic 1 OS=Homo sapiens OX=9606 GN=SPTAN1 PE=1 SV=1	Spectrin alpha chain, non-erythrocytic 1	Homo sapiens	cell organization and biogenesis	cytoskeleton;other cell component	cytoskeletal activity;other molecular function	NA	NA	NA	16	1.81412	0.269167	0.494359	0.733565	0.730199	0.501205	0.278714	0.0266222	0.446339	0.322708
A0A0G2JIW1	Heat shock 70 kDa protein 1B OS=Homo sapiens OX=9606 GN=HSPA1B PE=1 SV=1	Heat shock 70 kDa protein 1B	Homo sapiens	NA	NA	other molecular function	NA	NA	NA	22	-0.0329503	-0.402725	-0.640286	-0.536154	-0.103212	-0.0317616	-0.63479	-0.379389	-0.435338	-0.393713
A0A0G2JJZ9	Spliceosome RNA helicase DDX39B (Fragment) OS=Homo sapiens OX=9606 GN=DDX39B PE=1 SV=1	Spliceosome RNA helicase DDX39B (Fragment)	Homo sapiens	NA	NA	nucleic acid binding activity;other molecular function	NA	NA	NA	23	-0.515015	-0.575567	-0.64666	-0.39174	0.0542643	-0.281737	0.139702	0.246088	-0.171829	-0.327069
A0A0G2JMB2	Immunoglobulin heavy constant alpha 2 (Fragment) OS=Homo sapiens OX=9606 GN=IGHA2 PE=1 SV=1	Immunoglobulin heavy constant alpha 2 (Fragment)	Homo sapiens	NA	non-structural extracellular	NA	NA	NA	NA	5	0.418668	-0.295612	0.7334	0.298447	-0.420586	2.60241	1.20902	-1.05699	-0.223205	1.32493
A0A0J9YW13	RNA-binding protein 8A (Fragment) OS=Homo sapiens OX=9606 GN=RBM8A PE=1 SV=1	RNA-binding protein 8A (Fragment)	Homo sapiens	RNA metabolism OR transcription;other metabolic processes;transport	nucleus;other cell component	nucleic acid binding activity	NA	NA	NA	19	-0.761967	-0.56583	-0.767774	-0.663688	-0.166202	-0.383142	-0.835669	-0.431512	-0.365732	-0.769225
A0A0J9YX77	Maltase-glucoamylase, intestinal (Fragment) OS=Homo sapiens OX=9606 GN=MGAM PE=1 SV=1	Maltase-glucoamylase, intestinal (Fragment)	Homo sapiens	other metabolic processes	other membranes	other molecular function	NA	NA	NA	21	0.24614	0.186398	-0.286506	-0.539905	-0.0692938	-0.489264	2.40819	0.163788	-0.0491896	0.576468
A0A0J9YYL3	60 kDa poly(U)-binding-splicing factor (Fragment) OS=Homo sapiens OX=9606 GN=PUF60 PE=1 SV=1	60 kDa poly(U)-binding-splicing factor (Fragment)	Homo sapiens	RNA metabolism OR transcription;other metabolic processes;other biological processes	nucleus	nucleic acid binding activity	NA	NA	NA	22	-0.337412	0.765783	-0.11121	0.0189964	-0.631362	-0.246363	-0.490432	-0.774426	-0.354131	-0.866628
A0A140TA32	C4a anaphylatoxin OS=Homo sapiens OX=9606 GN=C4A PE=1 SV=1	C4a anaphylatoxin	Homo sapiens	stress response;other biological processes	non-structural extracellular;other cell component	enzyme regulator activity	NA	NA	NA	16	0.224151	0.351936	0.966066	0.851722	-0.0886754	1.16623	-0.0665233	0.108922	1.01976	1.48769
A0A1B0GU62	Acid ceramidase (Fragment) OS=Homo sapiens OX=9606 GN=ASAH1 PE=1 SV=1	Acid ceramidase (Fragment)	Homo sapiens	NA	NA	other molecular function	Sphingolipid metabolism overview; Sphingolipid metabolism: integrated pathway; Sphingolipid metabolism in senescence	NA	NA	15	1.44369	1.66651	2.53736	0.29282	-0.156511	-0.651984	-0.285734	0.202194	0.373419	0.726416
A0A1B0GUS4	Ubiquitin-conjugating enzyme E2 L5 OS=Homo sapiens OX=9606 GN=UBE2L5 PE=2 SV=1	Ubiquitin-conjugating enzyme E2 L5	Homo sapiens	protein metabolism;other metabolic processes	nucleus;other cell component	other molecular function	NA	NA	NA	19	-1.28801	-1.21825	0.899134	-0.785596	-1.0626	-0.784046	-1.23437	-1.01035	0.152999	-1.16909
A0A1B0GVU9	Glutaminyl-tRNA synthetase (Fragment) OS=Homo sapiens OX=9606 GN=QARS1 PE=1 SV=1	Glutaminyl-tRNA synthetase (Fragment)	Homo sapiens	protein metabolism;RNA metabolism OR transcription;other metabolic processes	other cell component	other molecular function	NA	NA	NA	23	-0.0583221	0.244823	-0.0283422	-0.342977	0.0809141	-0.222781	0.222957	0.166531	0.240836	0.303484
A0A1W2PRU0	Alpha-endosulfine OS=Homo sapiens OX=9606 GN=ENSA PE=1 SV=1	Alpha-endosulfine	Homo sapiens	cell cycle OR cell proliferation;other biological processes	other cell component	enzyme regulator activity	NA	NA	NA	13	-1.17806	-1.2572	-1.30004	-0.704949	-0.517494	-0.536429	-0.938018	-0.415052	-0.546376	-0.965312
A0A286YEY4	Immunoglobulin heavy constant gamma 2 (Fragment) OS=Homo sapiens OX=9606 GN=IGHG2 PE=1 SV=1	Immunoglobulin heavy constant gamma 2 (Fragment)	Homo sapiens	NA	other membranes	NA	NA	NA	NA	16	-0.844848	-0.0765168	1.50789	0.0189964	-0.725847	1.33367	1.8636	-0.697613	-0.246407	1.69532
A0A286YFJ8	Immunoglobulin heavy constant gamma 4 (Fragment) OS=Homo sapiens OX=9606 GN=IGHG4 PE=1 SV=1	Immunoglobulin heavy constant gamma 4 (Fragment)	Homo sapiens	NA	other membranes	NA	NA	NA	NA	8	-0.264679	-0.909079	-0.828331	0.47662	-0.471463	-0.00110423	0.830177	-0.483635	-0.170172	2.69625
A0A2R8Y4M1	Chloride intracellular channel protein 5 OS=Homo sapiens OX=9606 GN=CLIC5 PE=1 SV=1	Chloride intracellular channel protein 5	Homo sapiens	other metabolic processes;transport;other biological processes	other membranes	transporter activity	NA	NA	NA	16	0.785713	0.371411	0.554916	0.686677	0.14875	0.166332	0.355094	-0.428768	-0.057476	0.535456
A0A2R8Y5V9	Tropomyosin alpha-4 chain OS=Homo sapiens OX=9606 GN=TPM4 PE=1 SV=1	Tropomyosin alpha-4 chain	Homo sapiens	NA	cytoskeleton	cytoskeletal activity	NA	NA	NA	15	-0.290051	2.68895	1.84892	1.08804	-0.260688	0.378576	-0.660759	-0.560447	-0.0873072	-0.164304
A0A2R8Y653	Uridine kinase OS=Homo sapiens OX=9606 GN=UCK2 PE=1 SV=1	Uridine kinase	Homo sapiens	other metabolic processes	NA	kinase activity;other molecular function	NA	NA	NA	19	-1.0918	-0.427069	-0.423556	-0.592419	-0.730693	-0.498697	-0.598891	-0.71133	-0.398877	-0.761535
A0A2R8Y6J3	60S ribosomal protein L5 (Fragment) OS=Homo sapiens OX=9606 GN=RPL5 PE=1 SV=1	60S ribosomal protein L5 (Fragment)	Homo sapiens	protein metabolism;other metabolic processes	translational apparatus	nucleic acid binding activity;other molecular function	NA	NA	NA	19	-1.35567	-1.14765	-1.37972	-0.0447709	-0.125016	0.472906	-1.24277	-0.170897	-0.407164	-1.22163
A0A2R8Y738	Ribosomal protein L15 (Fragment) OS=Homo sapiens OX=9606 GN=RPL15 PE=1 SV=1	Ribosomal protein L15 (Fragment)	Homo sapiens	protein metabolism;other metabolic processes	translational apparatus	other molecular function	NA	NA	NA	19	-0.897283	-0.522011	-0.45224	-0.999404	-0.410895	-0.515205	-0.693602	0.150071	-0.576207	-0.762817
A0A2R8Y7U1	Tripeptidyl aminopeptidase (Fragment) OS=Homo sapiens OX=9606 GN=TPP1 PE=1 SV=1	Tripeptidyl aminopeptidase (Fragment)	Homo sapiens	protein metabolism	NA	other molecular function	NA	NA	NA	16	1.49951	0.739005	1.38359	0.549765	0.994274	0.404516	-0.429328	0.136355	0.111567	0.72898
A0A2R8Y849	40S ribosomal protein S24 OS=Homo sapiens OX=9606 GN=RPS24 PE=1 SV=1	40S ribosomal protein S24	Homo sapiens	protein metabolism;other metabolic processes	translational apparatus	other molecular function	Cytoplasmic ribosomal proteins	NA	NA	13	-1.21189	-1.18173	-1.02275	-1.03879	-0.757342	-0.692074	-0.94031	-0.417795	-0.778396	-1.14089
A0A2R8YCW8	Band 4.1 OS=Homo sapiens OX=9606 GN=EPB41 PE=1 SV=1	Band 4.1	Homo sapiens	cell cycle OR cell proliferation;cell organization and biogenesis;other biological processes	other membranes;cytoskeleton;nucleus;other cell component	cytoskeletal activity;other molecular function	Splicing factor NOVA regulated synaptic proteins	NA	NA	7	0.012719	0.410362	0.111895	4.40393	0.403134	0.225289	-0.317813	-0.472661	-0.0143866	-0.316816
A0A2R8YD90	Deoxynucleoside triphosphate triphosphohydrolase SAMHD1 (Fragment) OS=Homo sapiens OX=9606 GN=SAMHD1 PE=1 SV=1	Deoxynucleoside triphosphate triphosphohydrolase SAMHD1 (Fragment)	Homo sapiens	DNA metabolism;other metabolic processes;stress response	other cell component	other molecular function	NA	NA	NA	12	0.425434	4.41737	3.37559	-0.138546	-0.63863	-0.335977	0.261147	-0.0392174	0.0452758	-0.210442
A0A2U3TZL5	CD59 glycoprotein (Fragment) OS=Homo sapiens OX=9606 GN=CD59 PE=1 SV=1	CD59 glycoprotein (Fragment)	Homo sapiens	other biological processes	plasma membrane;other membranes	NA	Complement system	NA	NA	21	-0.296817	-0.724065	-0.936696	-0.748086	0.134214	-0.154391	2.79314	0.281751	-0.0591333	-0.215569
A0A3B3IS47	Collagen alpha-2(IV) chain (Fragment) OS=Homo sapiens OX=9606 GN=COL4A2 PE=1 SV=1	Collagen alpha-2(IV) chain (Fragment)	Homo sapiens	NA	extracellular matrix;other membranes;other cell component	extracellular structural activity	miRNA targets in ECM and membrane receptors; Hepatitis C and hepatocellular carcinoma; Focal adhesion: PI3K-Akt-mTOR-signaling pathway; PI3K-Akt signaling pathway; Epithelial to mesenchymal transition in colorectal cancer; Malignant pleural mesothelioma	NA	NA	11	0.633483	1.82961	0.81308	-0.674941	0.429784	-0.253438	0.772128	-0.0803671	-0.105537	0.2048
A0A3B3IS66	Coagulation factor XIII B chain (Fragment) OS=Homo sapiens OX=9606 GN=F13B PE=1 SV=1	Coagulation factor XIII B chain (Fragment)	Homo sapiens	NA	NA	NA	Blood clotting cascade	NA	NA	5	0.229225	0.040334	0.491172	0.731689	1.42067	2.93021	-0.373571	-0.505581	0.423137	-0.102787
A0A3B3ISI2	Translation initiation factor eIF-2B subunit epsilon (Fragment) OS=Homo sapiens OX=9606 GN=EIF2B5 PE=1 SV=1	Translation initiation factor eIF-2B subunit epsilon (Fragment)	Homo sapiens	NA	NA	NA	NA	NA	NA	11	0.949784	0.264298	1.34534	1.11992	-0.742806	-0.0954346	0.449041	-0.426025	0.413194	1.125
A0A3B3ISU0	Desmocollin-2 OS=Homo sapiens OX=9606 GN=DSC2 PE=1 SV=1	Desmocollin-2	Homo sapiens	cell adhesion	plasma membrane;other membranes;other cell component	other molecular function	Arrhythmogenic right ventricular cardiomyopathy	NA	NA	20	-0.356018	-0.127639	-0.104835	1.82511	-0.75492	0.470548	-0.640137	-0.812833	6.9081	-0.246327
A0A3B3ISX1	Double-stranded RNA-specific adenosine deaminase (Fragment) OS=Homo sapiens OX=9606 GN=ADAR PE=1 SV=1	Double-stranded RNA-specific adenosine deaminase (Fragment)	Homo sapiens	NA	NA	NA	NA	NA	NA	1	-0.119214	0.361674	0.102333	-0.404868	-0.774301	-0.835928	0.054157	-0.535758	-0.707133	0.804595
A0A3B3IT92	DNA helicase OS=Homo sapiens OX=9606 GN=MCM4 PE=1 SV=1	DNA helicase	Homo sapiens	cell cycle OR cell proliferation;cell organization and biogenesis;DNA metabolism;other metabolic processes	nucleus;other cell component	nucleic acid binding activity;other molecular function	Cell cycle; Ciliary landscape	NA	NA	19	-1.09349	-0.568264	-0.764587	0.135278	-0.633784	-0.859511	-0.876151	-0.810089	-0.345844	-1.16781
A0A3B3ITD8	Nuclear pore complex protein Nup98-Nup96 OS=Homo sapiens OX=9606 GN=NUP98 PE=1 SV=1	Nuclear pore complex protein Nup98-Nup96	Homo sapiens	transport	nucleus	other molecular function	SARS-CoV-2 innate immunity evasion and cell-specific immune response	NA	NA	23	-0.76535	-1.14765	-0.605226	-1.13819	0.0445735	-0.751031	-0.462171	1.22819	-0.55632	-0.420627
A0A3B3ITJ4	Heterogeneous nuclear ribonucleoprotein L (Fragment) OS=Homo sapiens OX=9606 GN=HNRNPL PE=1 SV=1	Heterogeneous nuclear ribonucleoprotein L (Fragment)	Homo sapiens	RNA metabolism OR transcription;other metabolic processes	nucleus	nucleic acid binding activity	NA	NA	NA	22	-0.515015	-0.358906	-0.493674	-0.369234	-0.0305304	-0.220422	-0.669161	-0.212046	-0.37899	-0.278368
A0A3B3ITK7	Phosphoglucomutase-1 OS=Homo sapiens OX=9606 GN=PGM1 PE=1 SV=1	Phosphoglucomutase-1	Homo sapiens	other metabolic processes	NA	other molecular function	Ectoderm differentiation; Clear cell renal cell carcinoma pathways; Glucuronidation	NA	NA	6	1.1646	0.422534	0.551729	-0.32047	0.209318	-0.116659	1.3022	0.119895	0.310442	0.257346
A0A3B3IUA2	Ribonucloprotein OS=Homo sapiens OX=9606 GN=SNU13 PE=1 SV=1	Ribonucloprotein	Homo sapiens	RNA metabolism OR transcription;other metabolic processes;other biological processes	nucleus;other cell component	nucleic acid binding activity	NA	NA	NA	22	-0.449048	-1.04054	-0.563793	0.652918	-0.40605	-0.0294033	-0.649302	-0.549474	-0.349159	-0.684639
A0A494C1A0	Alpha-actinin-2 (Fragment) OS=Homo sapiens OX=9606 GN=ACTN2 PE=1 SV=1	Alpha-actinin-2 (Fragment)	Homo sapiens	NA	NA	cytoskeletal activity;other molecular function	NO/cGMP/PKG mediated neuroprotection	NA	NA	6	1.48259	1.14311	1.1573	-0.329848	0.383752	-0.133167	0.442931	0.0375955	-0.466826	1.62739
A0A499FIX8	Extended synaptotagmin-2 OS=Homo sapiens OX=9606 GN=ESYT2 PE=1 SV=1	Extended synaptotagmin-2	Homo sapiens	cell organization and biogenesis;transport	plasma membrane;other membranes;ER/Golgi	other molecular function	NA	NA	NA	15	0.685918	1.23319	2.22182	0.679175	-0.721002	-0.314753	0.054157	-0.220276	-0.282867	0.353467
A0A4V7I447	Apolipoprotein B receptor OS=Homo sapiens OX=9606 GN=APOBR PE=1 SV=1	Apolipoprotein B receptor	Homo sapiens	transport	NA	other molecular function	NA	NA	NA	15	1.1257	2.45525	1.60988	0.748569	0.134214	-0.12845	-0.406414	0.503959	-0.393905	1.29802
A0A4W9A917	Immunoglobulin heavy constant gamma 3 (Fragment) OS=Homo sapiens OX=9606 GN=IGHG3 PE=1 SV=1	Immunoglobulin heavy constant gamma 3 (Fragment)	Homo sapiens	NA	NA	NA	NA	NA	NA	5	0.241065	-1.08436	-0.914385	-0.346728	0.449165	4.25791	1.21131	-0.0529339	-0.0276449	0.786652
A0A590UJ17	Cytochrome P450 27C1 OS=Homo sapiens OX=9606 GN=CYP27C1 PE=1 SV=1	Cytochrome P450 27C1	Homo sapiens	NA	NA	NA	Oxidation by cytochrome P450; Metapathway biotransformation Phase I and II	NA	NA	5	0.53707	0.325158	-0.496861	1.49877	1.29954	2.13312	-0.598891	2.24597	-0.128739	0.88021
A0A5F9ZH72	Adenosine kinase OS=Homo sapiens OX=9606 GN=ADK PE=1 SV=1	Adenosine kinase	Homo sapiens	other metabolic processes	NA	kinase activity	Methionine metabolism leading to sulfur amino acids and related disorders	NA	NA	22	-0.542078	-0.660771	-0.592478	-0.266081	0.240813	0.430457	-0.663814	-0.338239	-0.329271	-0.85253
A0A5F9ZHH9	Acetyl-CoA acetyltransferase, mitochondrial OS=Homo sapiens OX=9606 GN=ACAT1 PE=1 SV=1	Acetyl-CoA acetyltransferase, mitochondrial	Homo sapiens	NA	NA	other molecular function	SARS-CoV-2 and COVID-19 pathway	NA	NA	22	-0.438899	-0.0107882	-0.576541	-0.350479	-0.202543	-0.149675	-0.296427	-0.319036	-0.216576	-0.414219
A0A5F9ZHM4	L-lactate dehydrogenase OS=Homo sapiens OX=9606 GN=LDHB PE=1 SV=1	L-lactate dehydrogenase	Homo sapiens	other metabolic processes	other cell component	other molecular function	Clear cell renal cell carcinoma pathways; Glycolysis and gluconeogenesis	NA	NA	13	-1.04444	-1.09409	-1.22036	-0.626178	-0.595021	-0.649626	-1.00982	-0.475405	-0.137026	-0.976846
A0A669KB52	Signal transducer and activator of transcription OS=Homo sapiens OX=9606 GN=STAT1 PE=1 SV=1	Signal transducer and activator of transcription	Homo sapiens	signal transduction;other biological processes	nucleus;other cell component	nucleic acid binding activity;other molecular function	Allograft Rejection; Endoderm differentiation; Chemokine signaling pathway; Immune response to tuberculosis; Ebola virus pathway in host; Pancreatic adenocarcinoma pathway; Acute viral myocarditis; Non-genomic actions of 1,25 dihydroxyvitamin D3; Hepatitis B infection; FGFR3 signaling in chondrocyte proliferation and terminal differentiation; Osteoblast differentiation and related diseases; Type …	NA	NA	11	1.07664	1.36464	1.53658	-0.256703	-0.410895	-0.470398	0.72019	0.855104	-0.417107	0.559807
A0AVT1	Ubiquitin-like modifier-activating enzyme 6 OS=Homo sapiens OX=9606 GN=UBA6 PE=1 SV=1	Ubiquitin-like modifier-activating enzyme 6	Homo sapiens	cell organization and biogenesis;protein metabolism;other metabolic processes;stress response;developmental processes;other biological processes	cytosol;nucleus;other cell component	other molecular function	NA	Synthesis of active ubiquitin: roles of E1 and E2 enzymes; Antigen processing: Ubiquitination & Proteasome degradation	Ubiquitin mediated proteolysis	22	-0.0566306	-0.00591946	-0.130333	-0.335474	-0.747652	0.772405	-0.0359713	-0.755223	-0.0624479	-0.60646
A2A274	Aconitate hydratase, mitochondrial OS=Homo sapiens OX=9606 GN=ACO2 PE=1 SV=1	Aconitate hydratase, mitochondrial	Homo sapiens	other metabolic processes;stress response;developmental processes	mitochondrion	other molecular function	Amino acid metabolism; Metabolic reprogramming in colon cancer; Fluoroacetic acid toxicity	NA	NA	1	-0.0194187	0.186398	0.0354019	0.981132	-0.619248	-0.144958	-0.235323	-0.585137	0.504344	-0.305281
A6NDG6	Glycerol-3-phosphate phosphatase OS=Homo sapiens OX=9606 GN=PGP PE=1 SV=1	Glycerol-3-phosphate phosphatase	Homo sapiens	protein metabolism;other metabolic processes;other biological processes	other cell component	other molecular function	NA	Glycolysis	Glyoxylate and dicarboxylate metabolism; Metabolic pathways; Carbon metabolism	1	0.10744	-0.0132226	0.762085	0.647291	-0.551412	-0.218064	0.161089	-0.66195	-0.00941469	-0.246327
A6NEP9	Tetraspanin (Fragment) OS=Homo sapiens OX=9606 GN=TSPAN14 PE=1 SV=2	Tetraspanin (Fragment)	Homo sapiens	NA	other membranes	NA	NA	NA	NA	11	0.608111	0.77552	1.11905	0.249684	-0.3794	-0.550579	1.12195	0.306441	-0.228177	0.700784
A6NFX8	ADP-sugar pyrophosphatase OS=Homo sapiens OX=9606 GN=NUDT5 PE=1 SV=1	ADP-sugar pyrophosphatase	Homo sapiens	other metabolic processes	NA	nucleic acid binding activity;other molecular function	NA	NA	NA	1	-0.383081	0.641629	0.150141	0.322829	0.114832	-0.187407	0.161853	0.0567987	-0.221548	-0.00794746
A6NHL2	Tubulin alpha chain-like 3 OS=Homo sapiens OX=9606 GN=TUBAL3 PE=1 SV=2	Tubulin alpha chain-like 3	Homo sapiens	cell cycle OR cell proliferation;cell organization and biogenesis	cytoskeleton;other cell component	cytoskeletal activity;other molecular function	Alzheimer's disease and miRNA effects; Pathogenic Escherichia coli infection; Parkin-ubiquitin proteasomal system pathway; Alzheimer's disease	Recycling pathway of L1; COPI-dependent Golgi-to-ER retrograde traffic; Separation of Sister Chromatids; The role of GTSE1 in G2/M progression after G2 checkpoint; Translocation of SLC2A4 (GLUT4) to the plasma membrane; Microtubule-dependent trafficking of connexons from Golgi to the plasma membrane; Gap junction assembly; MHC class II antigen presentation; Resolution of Sister Chromatid Cohesion…	Phagosome; Apoptosis; Tight junction; Gap junction; Alzheimer disease; Parkinson disease; Amyotrophic lateral sclerosis; Huntington disease; Prion disease; Pathways of neurodegeneration; Pathogenic Escherichia coli infection; Salmonella infection	22	-0.235925	-0.169024	0.0290274	-0.307342	-0.389091	-0.347768	0.329889	-0.480891	-0.354131	-0.492397
A6NKB8	Aminopeptidase B OS=Homo sapiens OX=9606 GN=RNPEP PE=1 SV=1	Aminopeptidase B	Homo sapiens	protein metabolism	non-structural extracellular	other molecular function	NA	NA	NA	10	1.31176	0.213176	-0.149456	-0.226695	1.44005	0.0625688	-0.391138	0.745371	-0.158571	0.639267
A6NLN1	Polypyrimidine tract-binding protein 1 OS=Homo sapiens OX=9606 GN=PTBP1 PE=1 SV=4	Polypyrimidine tract-binding protein 1	Homo sapiens	RNA metabolism OR transcription;other metabolic processes	nucleus	nucleic acid binding activity	mir-124 predicted interactions with cell cycle and differentiation	NA	NA	22	-0.849922	-0.546355	-0.474551	-0.147924	-0.626516	-0.371351	-0.353712	-0.360185	-0.141998	-0.307845
A8MT72	Reticulon OS=Homo sapiens OX=9606 GN=RTN1 PE=1 SV=1	Reticulon	Homo sapiens	NA	other membranes;ER/Golgi	NA	NA	NA	NA	4	-0.750127	-0.741106	-0.531921	-0.759339	0.245658	0.109734	-0.424745	2.62454	-0.0259876	2.19258
A8MVU1	Putative neutrophil cytosol factor 1C OS=Homo sapiens OX=9606 GN=NCF1C PE=5 SV=1	Putative neutrophil cytosol factor 1C	Homo sapiens	other metabolic processes	other cell component	enzyme regulator activity;other molecular function	NA	NA	NA	10	0.822925	-0.103295	-0.62435	-0.761215	1.32619	-0.218064	0.107623	2.21853	-0.428708	1.41721
A8MXL6	GATOR complex protein SEC13 OS=Homo sapiens OX=9606 GN=SEC13 PE=1 SV=1	GATOR complex protein SEC13	Homo sapiens	cell organization and biogenesis;transport;other biological processes	other membranes;ER/Golgi;nucleus;other cytoplasmic organelle;other cell component	other molecular function	Sterol regulatory element-binding proteins (SREBP) signaling	NA	NA	21	0.477869	0.15475	0.24257	-0.93001	-0.856673	-0.595386	2.69919	0.0348522	-0.624268	0.189421
A8MXP9	Matrin-3 OS=Homo sapiens OX=9606 GN=MATR3 PE=1 SV=1	Matrin-3	Homo sapiens	NA	nucleus	nucleic acid binding activity;other molecular function	NA	NA	NA	22	-0.391539	-0.371078	-0.257821	-0.0766545	-0.255842	-0.0199703	-0.622569	-0.0721372	-0.334243	-0.715397
B0QYK0	RNA-binding protein EWS OS=Homo sapiens OX=9606 GN=EWSR1 PE=1 SV=1	RNA-binding protein EWS	Homo sapiens	other biological processes	nucleus	nucleic acid binding activity;other molecular function	NA	NA	NA	19	-1.07827	-0.823875	-0.866577	-0.528652	-0.742806	0.0413444	-0.835669	-0.799116	-0.41545	-1.06143
B0QZK4	Heterochromatin protein 1-binding protein 3 (Fragment) OS=Homo sapiens OX=9606 GN=HP1BP3 PE=1 SV=1	Heterochromatin protein 1-binding protein 3 (Fragment)	Homo sapiens	cell organization and biogenesis;other biological processes	nucleus;other cell component	nucleic acid binding activity;other molecular function	NA	NA	NA	6	0.880435	-0.139811	0.360497	-0.641182	0.432207	0.213497	-0.1704	1.34067	0.086708	0.381663
B1AHB1	DNA helicase OS=Homo sapiens OX=9606 GN=MCM5 PE=1 SV=1	DNA helicase	Homo sapiens	cell cycle OR cell proliferation;cell organization and biogenesis;DNA metabolism;other metabolic processes;other biological processes	nucleus;other cell component	nucleic acid binding activity;other molecular function	Cell cycle; Ciliary landscape	NA	NA	19	-0.814402	-1.06245	-0.927134	0.210298	-1.05534	-0.666133	-0.185676	-0.0913404	-0.53146	-1.04349
B1AK88	F-actin-capping protein subunit beta OS=Homo sapiens OX=9606 GN=CAPZB PE=1 SV=1	F-actin-capping protein subunit beta	Homo sapiens	cell organization and biogenesis	other membranes;cytoskeleton;other cell component	cytoskeletal activity	VEGFA-VEGFR2 signaling pathway	NA	NA	10	0.93287	-0.298047	-0.0570271	-0.691821	1.32861	-0.017612	-0.212409	1.02793	-0.453568	1.93882
B1AKG0	Complement factor H-related protein 1 OS=Homo sapiens OX=9606 GN=CFHR1 PE=1 SV=1	Complement factor H-related protein 1	Homo sapiens	NA	NA	NA	NA	NA	NA	6	2.34693	-0.317522	-0.423556	-0.421748	0.449165	0.215856	1.09674	-0.64549	-0.256351	1.04426
B3KVN2	Farnesyltransferase, CAAX box, alpha, isoform CRA_c OS=Homo sapiens OX=9606 GN=FNTA PE=1 SV=1	Farnesyltransferase, CAAX box, alpha, isoform CRA_c	Homo sapiens	protein metabolism;other metabolic processes	NA	other molecular function	Familial partial lipodystrophy (FPLD); Progeria-associated lipodystrophy; Acquired partial lipodystrophy / Barraquer-Simons syndrome	NA	NA	12	-0.77719	3.26347	1.34853	0.313451	1.19051	0.744106	-0.721099	-1.26548	-1.1894	1.2365
B4DDF4	Calponin OS=Homo sapiens OX=9606 GN=CNN2 PE=1 SV=1	Calponin	Homo sapiens	cell organization and biogenesis	cytoskeleton	cytoskeletal activity;other molecular function	Myometrial relaxation and contraction pathways; Burn wound healing	NA	NA	6	2.61417	0.892371	0.727025	-0.500519	0.756849	-0.149675	-0.582852	0.449093	-0.243092	0.908405
B4DPQ0	Complement subcomponent C1r OS=Homo sapiens OX=9606 GN=C1R PE=1 SV=1	Complement subcomponent C1r	Homo sapiens	protein metabolism;stress response;other biological processes	NA	other molecular function	Oxidative damage response; Network map of SARS-CoV-2 signaling pathway; Complement activation	NA	NA	6	0.4322	0.407927	0.0608995	0.176539	0.831953	0.364426	1.15556	0.353077	0.0552195	0.987865
B4DQ75	Death-associated protein 1 OS=Homo sapiens OX=9606 GN=DAP PE=1 SV=1	Death-associated protein 1	Homo sapiens	NA	NA	NA	NA	NA	NA	13	-2.49063	-2.19444	-1.4084	0.0152454	-1.49142	-1.32409	-1.17403	-0.308062	-1.1894	-1.44463
B4DY08	Heterogeneous nuclear ribonucleoproteins C1/C2 OS=Homo sapiens OX=9606 GN=HNRNPC PE=1 SV=1	Heterogeneous nuclear ribonucleoproteins C1/C2	Homo sapiens	NA	NA	nucleic acid binding activity	NA	NA	NA	19	-1.05628	-0.928554	-0.994065	-0.192936	-0.687084	-0.331261	-1.06863	-0.71133	-0.493343	-1.19728
B4DY09	Interleukin enhancer-binding factor 2 OS=Homo sapiens OX=9606 GN=ILF2 PE=1 SV=1	Interleukin enhancer-binding factor 2	Homo sapiens	NA	nucleus	NA	B cell receptor signaling pathway	NA	NA	19	-1.2305	0.47609	-0.962193	-0.637431	-0.578062	-0.633118	-0.986901	-0.483635	-0.486714	-0.935835
B4E0K5	Mitogen-activated protein kinase OS=Homo sapiens OX=9606 GN=MAPK14 PE=1 SV=1	Mitogen-activated protein kinase	Homo sapiens	protein metabolism;other metabolic processes;signal transduction	cytosol;nucleus	kinase activity;other molecular function	Regulation of toll-like receptor signaling pathway; Physiological and pathological hypertrophy of the heart; Angiogenesis; Energy metabolism; MicroRNAs in cardiomyocyte hypertrophy; IL-1 signaling pathway; RANKL/RANK signaling pathway; Thyroid stimulating hormone (TSH) signaling pathway; Leptin signaling pathway; Follicle stimulating hormone (FSH) signaling pathway; TNF-related weak inducer of ap…	NA	NA	6	0.660546	-0.0448697	-0.108022	-0.082281	0.44432	-0.430307	0.707205	0.130868	0.907065	0.584157
B4E1Z4	C3/C5 convertase OS=Homo sapiens OX=9606 PE=1 SV=1	C3/C5 convertase	Homo sapiens	protein metabolism;stress response	non-structural extracellular	other molecular function	NA	NA	NA	5	-0.19533	0.0159901	0.338186	0.420355	0.572724	1.8855	-0.13832	-0.239479	1.91635	1.16729
B5MC59	Replication protein A 14 kDa subunit OS=Homo sapiens OX=9606 GN=RPA3 PE=1 SV=1	Replication protein A 14 kDa subunit	Homo sapiens	DNA metabolism;other metabolic processes;stress response	nucleus	nucleic acid binding activity	Nucleotide excision repair; DNA repair pathways, full network; Nucleotide excision repair in xeroderma pigmentosum ; DNA mismatch repair	NA	NA	1	-0.303583	0.65867	0.153328	-0.0672769	-0.78157	-0.623685	0.394811	-0.63726	0.449654	-0.262988
B5MCY4	Melanoma antigen preferentially-expressed in tumors OS=Homo sapiens OX=9606 GN=PRAME PE=1 SV=1	Melanoma antigen preferentially-expressed in tumors	Homo sapiens	NA	NA	NA	NA	NA	NA	1	-0.477803	-0.0619105	0.628222	-0.273583	-0.745229	-0.574161	0.353566	-0.382132	-0.322642	-0.316816
B5MDF5	GTP-binding nuclear protein Ran OS=Homo sapiens OX=9606 GN=RAN PE=1 SV=1	GTP-binding nuclear protein Ran	Homo sapiens	transport	nucleus	other molecular function	22q11.2 copy number variation syndrome	NA	NA	13	-1.55357	-1.33753	-1.27454	-0.943139	-0.541722	-0.758105	-0.521748	-0.453458	-0.765138	-0.990944
B7Z3Z9	Long-chain-fatty-acid--CoA ligase 1 OS=Homo sapiens OX=9606 GN=ACSL1 PE=1 SV=1	Long-chain-fatty-acid--CoA ligase 1	Homo sapiens	NA	NA	other molecular function	Fatty acid beta-oxidation; Fatty acid biosynthesis; Mitochondrial long chain fatty acid beta-oxidation; PPAR signaling pathway; Ferroptosis; Thermogenesis; Cholesterol metabolism with Bloch and Kandutsch-Russell pathways; Omega-3 / omega-6 fatty acid synthesis; Omega-9 fatty acid synthesis; Fatty acid transporters	NA	NA	10	1.64159	-0.268834	0.255319	-0.753713	0.950666	-0.498697	0.22372	2.07862	0.075107	1.75299
B7Z7P8	Eukaryotic peptide chain release factor subunit 1 OS=Homo sapiens OX=9606 GN=ETF1 PE=1 SV=1	Eukaryotic peptide chain release factor subunit 1	Homo sapiens	cell organization and biogenesis;protein metabolism;RNA metabolism OR transcription;other metabolic processes	other cell component	nucleic acid binding activity	Translation factors	NA	NA	22	-0.0904597	-0.0205258	-0.353437	0.182166	-0.238883	-0.253438	-0.320868	-0.168153	-0.302755	-0.442414
B7ZKJ8	ITIH4 protein OS=Homo sapiens OX=9606 GN=ITIH4 PE=1 SV=1	ITIH4 protein	Homo sapiens	other metabolic processes;other biological processes	non-structural extracellular;plasma membrane;other membranes;other cell component	enzyme regulator activity	Network map of SARS-CoV-2 signaling pathway	NA	NA	16	0.552293	-0.120336	0.0608995	1.01489	0.313494	1.13793	0.035062	-0.0803671	0.854032	0.996836
B8ZZL8	10 kDa heat shock protein, mitochondrial OS=Homo sapiens OX=9606 GN=HSPE1 PE=1 SV=1	10 kDa heat shock protein, mitochondrial	Homo sapiens	other biological processes	NA	other molecular function	NA	NA	NA	19	-0.971707	-0.50497	-0.869764	-0.607423	-0.721002	-0.274662	-0.923506	-0.774426	-0.395563	-1.26521
B9A041	Malate dehydrogenase, cytoplasmic OS=Homo sapiens OX=9606 GN=MDH1 PE=1 SV=1	Malate dehydrogenase, cytoplasmic	Homo sapiens	other metabolic processes	NA	other molecular function	Sterol regulatory element-binding proteins (SREBP) signaling; TCA cycle and deficiency of pyruvate dehydrogenase complex (PDHc); Amino acid metabolism; Clear cell renal cell carcinoma pathways; NAD metabolism in oncogene-induced senescence and mitochondrial dysfunction-associated senescence; TCA cycle in senescence	NA	NA	22	-0.763658	-0.616952	-0.503236	-0.071028	-0.197697	-0.326544	-0.635554	-0.14072	-0.137026	-0.738466
C9J1E7	AP-1 complex subunit beta-1 (Fragment) OS=Homo sapiens OX=9606 GN=AP1B1 PE=1 SV=1	AP-1 complex subunit beta-1 (Fragment)	Homo sapiens	transport	other membranes	other molecular function	NA	NA	NA	1	0.0634626	0.218045	0.535793	0.924866	-0.149243	-0.284095	-0.0352075	-0.483635	-0.0210157	0.0766389
C9J4T8	Muscleblind-like protein 1 (Fragment) OS=Homo sapiens OX=9606 GN=MBNL1 PE=4 SV=1	Muscleblind-like protein 1 (Fragment)	Homo sapiens	NA	NA	other molecular function	NA	NA	NA	23	-0.652022	0.904543	-0.251447	-0.903753	-0.355173	-0.812345	-0.0367351	1.07731	-0.488371	0.270162
C9J5C3	Programmed cell death protein 10 (Fragment) OS=Homo sapiens OX=9606 GN=PDCD10 PE=1 SV=1	Programmed cell death protein 10 (Fragment)	Homo sapiens	developmental processes	plasma membrane;other membranes;ER/Golgi	NA	NA	NA	NA	22	-0.247765	-0.402725	-0.241885	-0.0672769	-0.435122	-0.288812	0.333707	0.108922	0.0104728	-0.148925
C9J8H1	V-type proton ATPase subunit E 1 (Fragment) OS=Homo sapiens OX=9606 GN=ATP6V1E1 PE=1 SV=1	V-type proton ATPase subunit E 1 (Fragment)	Homo sapiens	transport	other membranes	transporter activity	Proximal tubule transport	NA	NA	23	0.411902	0.235085	-0.302442	0.236555	0.112409	0.423382	0.877533	0.407943	-0.185087	-0.297592
C9JA93	TBC1 domain family member 15 (Fragment) OS=Homo sapiens OX=9606 GN=TBC1D15 PE=1 SV=1	TBC1 domain family member 15 (Fragment)	Homo sapiens	NA	NA	NA	NA	NA	NA	1	-0.39323	1.22588	-0.445866	-0.399242	-0.175893	-1.32409	-0.209354	-0.118774	0.0999663	-0.142517
C9JBF0	Leucine-rich repeat serine/threonine-protein kinase 2 (Fragment) OS=Homo sapiens OX=9606 GN=LRRK2 PE=1 SV=1	Leucine-rich repeat serine/threonine-protein kinase 2 (Fragment)	Homo sapiens	NA	NA	NA	Allograft Rejection; MAPK signaling pathway	NA	NA	6	2.00356	-0.178761	0.609099	-0.361732	0.00338745	-0.857152	0.86302	0.583515	0.295526	1.35312
C9JEY1	Actin-related protein 2/3 complex subunit 1B (Fragment) OS=Homo sapiens OX=9606 GN=ARPC1B PE=1 SV=2	Actin-related protein 2/3 complex subunit 1B (Fragment)	Homo sapiens	cell organization and biogenesis	cytoskeleton;nucleus	cytoskeletal activity	Microglia pathogen phagocytosis pathway	NA	NA	4	-0.675703	-1.46169	-1.23311	-1.09693	2.34372	-0.229855	0.752269	5.35414	-0.642499	2.44121
C9JF98	Basic leucine zipper and W2 domain-containing protein 2 (Fragment) OS=Homo sapiens OX=9606 GN=BZW2 PE=1 SV=8	Basic leucine zipper and W2 domain-containing protein 2 (Fragment)	Homo sapiens	NA	NA	NA	NA	NA	NA	1	0.778948	0.563728	0.500734	-0.189185	-0.473886	-0.46804	0.180184	-0.516554	-0.0541615	0.290668
C9JHP4	Eukaryotic translation initiation factor 3 subunit L (Fragment) OS=Homo sapiens OX=9606 GN=EIF3L PE=1 SV=1	Eukaryotic translation initiation factor 3 subunit L (Fragment)	Homo sapiens	protein metabolism;other metabolic processes	other cell component	nucleic acid binding activity	NA	NA	NA	1	0.161567	-0.193368	-0.0474655	-0.344852	-0.595021	-0.409083	0.81872	-0.73602	-0.519859	0.193266
C9JIG9	Non-specific serine/threonine protein kinase OS=Homo sapiens OX=9606 GN=OXSR1 PE=1 SV=1	Non-specific serine/threonine protein kinase	Homo sapiens	protein metabolism;other metabolic processes;signal transduction	cytosol	kinase activity;other molecular function	NA	NA	NA	6	0.579356	0.517475	0.0640867	-0.147924	-0.202543	-0.288812	0.737757	0.377767	-0.0375886	0.662336
C9JIZ6	Prosaposin OS=Homo sapiens OX=9606 GN=PSAP PE=1 SV=2	Prosaposin	Homo sapiens	other metabolic processes;signal transduction;other biological processes	non-structural extracellular;other cytoplasmic organelle;other cell component	NA	NA	NA	NA	3	-2.49063	-2.19444	-2.50799	4.90282	3.19409	-1.32409	-1.91568	-1.26548	-1.1894	-2.08672
C9JJV6	Myeloid-associated differentiation marker (Fragment) OS=Homo sapiens OX=9606 GN=MYADM PE=1 SV=8	Myeloid-associated differentiation marker (Fragment)	Homo sapiens	NA	other membranes	NA	NA	NA	NA	4	-0.946335	-0.468454	0.398743	-0.266081	-0.670125	-0.774613	2.46853	4.71495	-0.632555	0.130467
C9JLV4	Apoptotic protease-activating factor 1 OS=Homo sapiens OX=9606 GN=APAF1 PE=1 SV=1	Apoptotic protease-activating factor 1	Homo sapiens	other biological processes	NA	other molecular function	miRNA regulation of DNA damage response; Alzheimer's disease and miRNA effects; Nanomaterial induced apoptosis; Oxidative damage response; miRNA regulation of p53 pathway in prostate cancer; Small cell lung cancer; Hepatitis B infection; Regucalcin in proximal tubule epithelial kidney cells; Host-pathogen interaction of human coronaviruses - apoptosis; p53 transcriptional gene network; Alzheimer'…	NA	NA	6	0.777256	-0.356472	-0.40762	1.0449	0.281999	-0.0742103	1.21437	0.402457	0.118196	0.380381
C9JRZ6	MICOS complex subunit OS=Homo sapiens OX=9606 GN=CHCHD3 PE=1 SV=2	MICOS complex subunit	Homo sapiens	NA	other membranes;mitochondrion	other molecular function	NA	NA	NA	22	0.256288	0.0719811	0.615473	-1.00128	0.126945	0.795987	-0.651594	-0.467175	-0.231491	-0.728214
C9JU00	Fibrinogen gamma chain (Fragment) OS=Homo sapiens OX=9606 GN=FGG PE=1 SV=1	Fibrinogen gamma chain (Fragment)	Homo sapiens	cell organization and biogenesis;stress response	non-structural extracellular	signal transduction activity or receptor binding;other molecular function	Selenium micronutrient network; Folate metabolism; Blood clotting cascade; Complement system; Fibrin complement receptor 3 signaling pathway; Network map of SARS-CoV-2 signaling pathway	NA	NA	5	0.459263	0.69762	1.48558	-0.496768	0.592105	6.27894	-0.934199	-0.513811	1.62467	-0.716679
C9JWV9	Protein lifeguard 3 (Fragment) OS=Homo sapiens OX=9606 GN=TMBIM1 PE=1 SV=1	Protein lifeguard 3 (Fragment)	Homo sapiens	NA	other membranes;other cell component	NA	NA	NA	NA	6	1.00391	0.310552	0.478423	-0.487391	0.776231	0.0814348	-0.165053	0.605462	-0.0707343	1.77862
C9JX21	Transforming protein RhoA OS=Homo sapiens OX=9606 GN=RHOA PE=1 SV=1	Transforming protein RhoA	Homo sapiens	signal transduction	NA	other molecular function	Androgen receptor signaling pathway; Physiological and pathological hypertrophy of the heart; MicroRNAs in cardiomyocyte hypertrophy; Leptin signaling pathway; Pathogenic Escherichia coli infection; AGE/RAGE pathway; Corticotropin-releasing hormone signaling pathway; Spinal cord injury; Alpha 6 beta 4 signaling pathway; Focal adhesion; G protein signaling pathways; Wnt signaling pathway; Hypothet…	NA	NA	10	-0.389847	-0.784925	-0.70403	-0.0260158	2.84522	0.654492	0.397867	1.57934	0.467884	-0.556477
D3YTB1	60S ribosomal protein L32 (Fragment) OS=Homo sapiens OX=9606 GN=RPL32 PE=1 SV=1	60S ribosomal protein L32 (Fragment)	Homo sapiens	protein metabolism;other metabolic processes	translational apparatus	other molecular function	NA	NA	NA	13	-1.16284	-1.19147	-1.26498	-0.686194	-0.178316	-0.585953	-1.09536	-0.354699	-0.516545	-1.13448
D6R9X9	Ribosomal protein L37 OS=Homo sapiens OX=9606 GN=RPL37 PE=1 SV=1	Ribosomal protein L37	Homo sapiens	protein metabolism;other metabolic processes	translational apparatus	nucleic acid binding activity;other molecular function	NA	NA	NA	13	-1.1916	-0.972373	-1.34466	-1.09881	-0.553835	-0.633118	-1.15646	-0.14072	-0.617639	-1.26393
D6RBZ0	Heterogeneous nuclear ribonucleoprotein A/B OS=Homo sapiens OX=9606 GN=HNRNPAB PE=1 SV=1	Heterogeneous nuclear ribonucleoprotein A/B	Homo sapiens	NA	nucleus;other cell component	nucleic acid binding activity	Pre-implantation embryo	NA	NA	19	-0.910815	-0.797097	-0.681719	-0.324221	-0.689507	-0.578878	-0.916632	-0.71956	-0.591123	-0.824334
D6REB4	Polyadenylate-binding protein-interacting protein 1 OS=Homo sapiens OX=9606 GN=PAIP1 PE=1 SV=1	Polyadenylate-binding protein-interacting protein 1	Homo sapiens	NA	NA	nucleic acid binding activity	NA	NA	NA	1	0.0380908	1.86613	-0.662596	0.379094	-1.49142	-1.32409	-0.514873	-1.26548	0.8126	0.00102383
D6REY1	Chitotriosidase-1 OS=Homo sapiens OX=9606 GN=CHIT1 PE=1 SV=1	Chitotriosidase-1	Homo sapiens	other metabolic processes	NA	other molecular function	NA	NA	NA	21	0.806011	0.152316	-0.130333	0.365965	-0.633784	-0.321827	2.09732	-0.1901	-0.266294	0.972486
D6RF35	Gc-globulin OS=Homo sapiens OX=9606 GN=GC PE=1 SV=1	Gc-globulin	Homo sapiens	transport	non-structural extracellular	transporter activity;cytoskeletal activity;other molecular function	NA	NA	NA	10	0.482943	-0.626689	-0.621162	-0.07853	3.8773	1.25349	0.531532	-0.255939	0.424795	0.766146
D6W5Y5	Cold-inducible RNA-binding protein OS=Homo sapiens OX=9606 GN=CIRBP PE=1 SV=1	Cold-inducible RNA-binding protein	Homo sapiens	NA	nucleus;other cell component	nucleic acid binding activity	NA	NA	NA	22	-0.902358	0.291076	-0.378935	-0.37486	-0.762188	-0.611893	0.0572122	-0.683897	0.472856	-0.173275
E5RH77	40S ribosomal protein S14 OS=Homo sapiens OX=9606 GN=RPS14 PE=1 SV=1	40S ribosomal protein S14	Homo sapiens	protein metabolism;other metabolic processes	translational apparatus	other molecular function	NA	NA	NA	19	-1.24741	-0.7265	-1.01319	-0.755588	-0.75492	-0.600102	-0.789077	-0.67018	-0.491685	-1.07169
E5RI99	60S ribosomal protein L30 (Fragment) OS=Homo sapiens OX=9606 GN=RPL30 PE=1 SV=1	60S ribosomal protein L30 (Fragment)	Homo sapiens	NA	cytosol;translational apparatus	nucleic acid binding activity;other molecular function	NA	NA	NA	22	-0.775499	-0.246924	0.0608995	-0.646809	-0.79126	-0.555295	-0.193314	-0.71133	-0.325957	-0.207879
E5RIV1	N-myc downstream-regulated gene 1 protein (Fragment) OS=Homo sapiens OX=9606 GN=NDRG1 PE=1 SV=1	N-myc downstream-regulated gene 1 protein (Fragment)	Homo sapiens	cell organization and biogenesis;developmental processes;other biological processes	NA	NA	Intracellular trafficking proteins involved in CMT neuropathy	NA	NA	5	0.701141	-0.0667793	-0.324752	0.851722	0.260194	3.74145	-0.0917287	-0.0721372	0.26238	-0.0733097
E7EMG9	Lymphocyte-specific protein 1 (Fragment) OS=Homo sapiens OX=9606 GN=LSP1 PE=1 SV=1	Lymphocyte-specific protein 1 (Fragment)	Homo sapiens	signal transduction	NA	cytoskeletal activity	NA	NA	NA	10	0.323946	-0.115467	0.277629	-0.472387	3.58415	0.279529	-0.802826	1.95792	-0.393905	2.90131
E7ENU9	Macrophage-capping protein (Fragment) OS=Homo sapiens OX=9606 GN=CAPG PE=1 SV=1	Macrophage-capping protein (Fragment)	Homo sapiens	cell organization and biogenesis;other biological processes	nucleus;other cell component	cytoskeletal activity	TYROBP causal network in microglia	NA	NA	14	-0.0211101	2.00976	1.02025	-0.652435	6.30727	-0.310036	-0.680618	0.155558	-0.253036	0.0151216
E7ENY0	Alpha-adducin OS=Homo sapiens OX=9606 GN=ADD1 PE=1 SV=1	Alpha-adducin	Homo sapiens	NA	cytoskeleton	NA	NA	NA	NA	7	0.640248	1.14555	1.68	3.42304	-0.277647	0.253588	-0.376626	-0.618057	-0.271266	0.191984
E7EQ64	Trypsin-1 OS=Homo sapiens OX=9606 GN=PRSS1 PE=1 SV=1	Trypsin-1	Homo sapiens	protein metabolism	NA	other molecular function	NA	NA	NA	4	0.0296335	-0.100861	0.153328	0.621034	1.6048	2.34536	-0.585143	5.06061	-0.0143866	-0.268115
E7EQ69	N-alpha-acetyltransferase 50 OS=Homo sapiens OX=9606 GN=NAA50 PE=1 SV=1	N-alpha-acetyltransferase 50	Homo sapiens	NA	NA	other molecular function	Metapathway biotransformation Phase I and II	NA	NA	23	0.337478	-0.171458	-0.62435	-0.221069	-0.420586	-0.0860016	-0.420162	0.224141	-0.0491896	0.646956
E7EQG2	RNA helicase OS=Homo sapiens OX=9606 GN=EIF4A2 PE=1 SV=1	RNA helicase	Homo sapiens	NA	NA	nucleic acid binding activity;other molecular function	NA	NA	NA	19	-1.39288	-0.787359	-0.872952	-0.90938	-1.10379	-0.578878	1.43205	-0.886902	-0.934181	-1.05374
E7EUC7	UTP--glucose-1-phosphate uridylyltransferase OS=Homo sapiens OX=9606 GN=UGP2 PE=1 SV=1	UTP--glucose-1-phosphate uridylyltransferase	Homo sapiens	other metabolic processes	other cell component	other molecular function	Glucuronidation	NA	NA	6	0.342552	0.232651	-0.0283422	-0.26233	-0.154088	-0.23693	1.07994	1.37085	-0.113824	0.603382
E7EWC2	Ras GTPase-activating-like protein IQGAP2 (Fragment) OS=Homo sapiens OX=9606 GN=IQGAP2 PE=1 SV=1	Ras GTPase-activating-like protein IQGAP2 (Fragment)	Homo sapiens	signal transduction;other biological processes	NA	NA	Ciliary landscape	NA	NA	11	2.18116	0.743873	1.09355	0.176539	-0.248574	-0.192123	0.575832	-0.244966	0.731393	0.575186
E7EX17	Eukaryotic translation initiation factor 4B OS=Homo sapiens OX=9606 GN=EIF4B PE=1 SV=1	Eukaryotic translation initiation factor 4B	Homo sapiens	cell organization and biogenesis	cytosol;other cell component	nucleic acid binding activity	Translation factors; Focal adhesion: PI3K-Akt-mTOR-signaling pathway; PI3K-Akt signaling pathway; Translation inhibitors in chronically activated PDGFRA cells; Malignant pleural mesothelioma; Interferon type I signaling pathways	NA	NA	19	-0.816093	-1.08922	-0.847454	-0.905629	-0.481154	-0.687358	-0.703532	-0.291602	-0.253036	-1.07553
E7EX73	Eukaryotic translation initiation factor 4 gamma 1 OS=Homo sapiens OX=9606 GN=EIF4G1 PE=1 SV=1	Eukaryotic translation initiation factor 4 gamma 1	Homo sapiens	protein metabolism;other metabolic processes	cytosol	nucleic acid binding activity	Acute viral myocarditis; Fragile X syndrome; Malignant pleural mesothelioma	NA	NA	1	0.410211	0.641629	0.175639	-0.142297	-0.895437	-0.49398	0.278714	-0.486378	-0.369046	0.448306
E9PBF6	Lamin-B1 OS=Homo sapiens OX=9606 GN=LMNB1 PE=1 SV=1	Lamin-B1	Homo sapiens	NA	cytoskeleton	NA	Familial partial lipodystrophy (FPLD); Progeria-associated lipodystrophy; Acquired partial lipodystrophy / Barraquer-Simons syndrome	NA	NA	22	-0.443974	-0.349169	-0.614788	-0.519274	-0.418164	-0.0341199	-0.0130574	-0.297089	-0.314356	-0.546225
E9PBS1	AIR carboxylase (Fragment) OS=Homo sapiens OX=9606 GN=PAICS PE=1 SV=1	AIR carboxylase (Fragment)	Homo sapiens	other metabolic processes	NA	other molecular function	Metabolic reprogramming in colon cancer	NA	NA	22	-0.503174	0.0817187	-0.0570271	-0.230446	-0.464195	-0.239288	-0.0779803	-0.63726	-0.337558	-0.532127
E9PCM6	Rho GTPase-activating protein 4 OS=Homo sapiens OX=9606 GN=ARHGAP4 PE=1 SV=1	Rho GTPase-activating protein 4	Homo sapiens	signal transduction	NA	NA	NA	NA	NA	21	0.606419	-0.095992	-0.0506527	-0.607423	0.0591097	-0.159108	1.23041	0.457323	0.66013	0.495726
E9PCY7	Heterogeneous nuclear ribonucleoprotein H OS=Homo sapiens OX=9606 GN=HNRNPH1 PE=1 SV=1	Heterogeneous nuclear ribonucleoprotein H	Homo sapiens	NA	cytosol;nucleus	nucleic acid binding activity	MECP2 and associated Rett syndrome; Inhibition of exosome biogenesis and secretion by Manumycin A in CRPC cells	NA	NA	22	-0.59113	-0.473323	-0.362999	-0.28296	-0.26311	0.0154036	-0.0810355	-0.332752	-0.480084	-0.48727
E9PEJ4	Acetyltransferase component of pyruvate dehydrogenase complex OS=Homo sapiens OX=9606 GN=DLAT PE=1 SV=1	Acetyltransferase component of pyruvate dehydrogenase complex	Homo sapiens	other metabolic processes	mitochondrion;other cell component	other molecular function	TCA cycle and deficiency of pyruvate dehydrogenase complex (PDHc)	NA	NA	19	-1.0529	-0.699721	-0.96538	-0.884998	-0.912396	-0.880735	1.05855	-0.7031	-0.617639	-0.430879
E9PFH4	Transportin-3 OS=Homo sapiens OX=9606 GN=TNPO3 PE=1 SV=1	Transportin-3	Homo sapiens	NA	other cell component	NA	NA	NA	NA	1	0.203853	0.561294	0.424241	0.221551	-0.156511	-0.776972	0.591108	-0.508324	0.126483	-0.0515223
E9PGN7	Plasma protease C1 inhibitor OS=Homo sapiens OX=9606 GN=SERPING1 PE=1 SV=1	Plasma protease C1 inhibitor	Homo sapiens	other biological processes	non-structural extracellular	enzyme regulator activity	Complement system; RAS and bradykinin pathways in COVID-19; Kinin-Kallikrein pathway	NA	NA	21	-0.910815	-0.626689	-0.691281	0.232804	-0.115325	0.970499	2.07822	-0.0392174	0.747966	1.02631
E9PK25	Cofilin, non-muscle isoform OS=Homo sapiens OX=9606 GN=CFL1 PE=1 SV=1	Cofilin, non-muscle isoform	Homo sapiens	cell organization and biogenesis	plasma membrane;other membranes;cytoskeleton;nucleus	cytoskeletal activity	7q11.23 copy number variation syndrome	NA	NA	23	-0.589439	-1.00889	-1.15343	-0.736833	1.37948	0.520071	-0.943365	-0.294346	-0.390591	-0.380897
E9PK47	Alpha-1,4 glucan phosphorylase OS=Homo sapiens OX=9606 GN=PYGL PE=1 SV=1	Alpha-1,4 glucan phosphorylase	Homo sapiens	other metabolic processes	NA	other molecular function	NA	NA	NA	6	1.07664	0.602679	0.0768355	0.701681	0.737468	0.340843	0.206153	1.06908	0.327015	0.990428
E9PK54	Heat shock cognate 71 kDa protein (Fragment) OS=Homo sapiens OX=9606 GN=HSPA8 PE=1 SV=8	Heat shock cognate 71 kDa protein (Fragment)	Homo sapiens	NA	NA	other molecular function	NA	NA	NA	15	-0.0329503	0.773086	3.95885	0.140904	0.831953	0.22293	0.0969297	-0.236736	-0.226519	0.230432
E9PKH2	Collagen-binding protein OS=Homo sapiens OX=9606 GN=SERPINH1 PE=1 SV=1	Collagen-binding protein	Homo sapiens	other biological processes	non-structural extracellular;ER/Golgi	enzyme regulator activity;other molecular function	Type I collagen synthesis in the context of osteogenesis imperfecta; 15q13.3 copy number variation syndrome	NA	NA	13	-1.66859	-1.36188	-1.67294	-1.19258	-0.999613	-0.906676	-1.05946	-1.00212	-0.680616	-1.22035
E9PKZ0	60S ribosomal protein L8 (Fragment) OS=Homo sapiens OX=9606 GN=RPL8 PE=1 SV=1	60S ribosomal protein L8 (Fragment)	Homo sapiens	protein metabolism;other metabolic processes	translational apparatus	other molecular function	NA	NA	NA	13	-1.47745	-1.21825	-1.28729	-1.14757	-0.582908	-0.630759	-1.09612	-0.568677	-0.622611	-1.15371
E9PLK3	Aminopeptidase OS=Homo sapiens OX=9606 GN=NPEPPS PE=1 SV=1	Aminopeptidase	Homo sapiens	protein metabolism	cytosol	other molecular function	NA	NA	NA	6	1.03605	0.0768499	-0.13352	0.0808881	0.599373	0.395083	0.27184	0.130868	-0.0160438	0.752049
E9PLL6	60S ribosomal protein L27a OS=Homo sapiens OX=9606 GN=RPL27A PE=1 SV=1	60S ribosomal protein L27a	Homo sapiens	NA	cytosol;ER/Golgi;translational apparatus	NA	NA	NA	NA	19	-1.1713	-0.716762	-0.917572	-0.783721	-0.628939	-0.361918	-1.0396	-0.497351	-0.720391	-0.905076
E9PMV2	HLA class II histocompatibility antigen, DQ alpha 1 chain (Fragment) OS=Homo sapiens OX=9606 GN=HLA-DQA1 PE=1 SV=1	HLA class II histocompatibility antigen, DQ alpha 1 chain (Fragment)	Homo sapiens	other biological processes	plasma membrane;other membranes;other cytoplasmic organelle	other molecular function	Ebola virus pathway in host	NA	NA	15	0.17679	2.68408	4.80346	-0.436752	-0.20012	0.161616	1.05779	0.33936	-0.400535	-0.211724
E9PNJ1	Lysosomal Pro-X carboxypeptidase (Fragment) OS=Homo sapiens OX=9606 GN=PRCP PE=1 SV=8	Lysosomal Pro-X carboxypeptidase (Fragment)	Homo sapiens	protein metabolism	NA	other molecular function	NA	NA	NA	21	-0.061705	-0.388119	-0.168579	-0.140422	0.0615324	-0.0954346	1.36255	0.556082	0.51926	1.04041
E9PP21	Cysteine and glycine-rich protein 1 OS=Homo sapiens OX=9606 GN=CSRP1 PE=1 SV=1	Cysteine and glycine-rich protein 1	Homo sapiens	NA	NA	other molecular function	MECP2 and associated Rett syndrome	NA	NA	16	0.663929	1.1991	0.864075	-0.172305	0.260194	-0.126092	0.0205498	0.627409	1.43408	0.468812
E9PP50	Cofilin, non-muscle isoform (Fragment) OS=Homo sapiens OX=9606 GN=CFL1 PE=1 SV=8	Cofilin, non-muscle isoform (Fragment)	Homo sapiens	cell organization and biogenesis	plasma membrane;other membranes;cytoskeleton;nucleus	cytoskeletal activity	7q11.23 copy number variation syndrome	NA	NA	6	1.34389	0.0817187	0.723838	0.392222	0.165709	0.696941	0.691166	0.682275	0.0717924	0.161225
E9PQ75	Vascular non-inflammatory molecule 2 OS=Homo sapiens OX=9606 GN=VNN2 PE=1 SV=1	Vascular non-inflammatory molecule 2	Homo sapiens	other metabolic processes	NA	NA	NA	NA	NA	21	0.760342	-0.207974	-0.675345	-0.07853	0.177822	-0.354843	1.39462	0.0430821	1.43077	1.32493
E9PQD6	Serum amyloid A protein OS=Homo sapiens OX=9606 GN=SAA1 PE=1 SV=1	Serum amyloid A protein	Homo sapiens	stress response	non-structural extracellular	NA	Network map of SARS-CoV-2 signaling pathway	NA	NA	8	-0.589439	-0.0497385	-0.197264	-0.140422	-0.117748	-0.0577025	-0.438494	-0.571421	-0.509916	6.71155
E9PQN9	Interferon-induced transmembrane protein 2 OS=Homo sapiens OX=9606 GN=IFITM2 PE=1 SV=1	Interferon-induced transmembrane protein 2	Homo sapiens	NA	other membranes	NA	Host-pathogen interaction of human coronaviruses - MAPK signaling	NA	NA	21	-0.105683	-0.229884	-0.375748	-0.386113	-0.197697	-0.163824	0.719426	0.638382	0.418166	0.623887
E9PRJ8	Tetraspanin (Fragment) OS=Homo sapiens OX=9606 GN=CD81 PE=1 SV=1	Tetraspanin (Fragment)	Homo sapiens	NA	other membranes	NA	Extracellular vesicles in the crosstalk of cardiac cells; 16p11.2 distal deletion syndrome	NA	NA	16	0.428817	1.43768	2.0274	-0.074779	1.99485	0.33141	-0.537787	-0.398592	0.0154446	0.213771
E9PRZ7	Stromal interaction molecule 1 (Fragment) OS=Homo sapiens OX=9606 GN=STIM1 PE=1 SV=1	Stromal interaction molecule 1 (Fragment)	Homo sapiens	other biological processes	other membranes;ER/Golgi	other molecular function	NA	NA	NA	6	0.709598	0.0719811	0.51667	0.0902657	-0.0596029	0.263021	1.08299	0.476526	0.459598	0.799468
F2Z2Y4	Pyridoxal kinase OS=Homo sapiens OX=9606 GN=PDXK PE=1 SV=1	Pyridoxal kinase	Homo sapiens	other metabolic processes	nucleus	kinase activity	NA	NA	NA	6	0.663929	0.179094	0.197949	-0.166679	1.42794	0.395083	-0.184148	0.641125	0.429767	0.922503
F2Z3K5	Dolichyl-diphosphooligosaccharide--protein glycosyltransferase subunit 2 (Fragment) OS=Homo sapiens OX=9606 GN=RPN2 PE=1 SV=1	Dolichyl-diphosphooligosaccharide--protein glycosyltransferase subunit 2 (Fragment)	Homo sapiens	protein metabolism;other metabolic processes	other membranes;ER/Golgi	NA	NA	NA	NA	11	0.535378	1.31109	1.22423	-0.656186	-0.144398	-0.116659	1.58252	0.487499	0.0220738	0.968641
F5GXS0	C4a anaphylatoxin OS=Homo sapiens OX=9606 GN=C4B PE=1 SV=1	C4a anaphylatoxin	Homo sapiens	stress response;other biological processes	non-structural extracellular;other cell component	enzyme regulator activity	Oxidative damage response	NA	NA	18	0.242757	-0.361341	0.430615	3.93693	-0.28976	-0.824137	-0.335381	0.350334	4.18518	-0.557759
F5GY37	Prohibitin OS=Homo sapiens OX=9606 GN=PHB2 PE=1 SV=1	Prohibitin	Homo sapiens	NA	plasma membrane;other membranes;mitochondrion	NA	NA	NA	NA	13	-1.12394	-0.819006	-1.19167	-0.791223	-0.970541	-0.659059	-1.0671	-0.708587	-0.577864	-1.23061
F5GY90	Hydroxymethylbilane synthase (Fragment) OS=Homo sapiens OX=9606 GN=HMBS PE=1 SV=1	Hydroxymethylbilane synthase (Fragment)	Homo sapiens	other metabolic processes	NA	other molecular function	NA	NA	NA	22	-0.709532	-0.12277	-0.0379039	0.244057	-0.282492	0.531862	-0.905175	-0.675667	-0.445281	-0.652598
F5GYQ1	V-type proton ATPase subunit OS=Homo sapiens OX=9606 GN=ATP6V0D1 PE=1 SV=1	V-type proton ATPase subunit	Homo sapiens	transport;developmental processes	plasma membrane;other membranes;ER/Golgi;other cytoplasmic organelle;other cell component	transporter activity;other molecular function	NA	NA	NA	16	0.372999	0.782824	0.625035	0.266563	0.398289	0.263021	0.167963	0.410687	0.121511	0.256065
F5GZQ3	Trifunctional enzyme subunit beta, mitochondrial OS=Homo sapiens OX=9606 GN=HADHB PE=1 SV=1	Trifunctional enzyme subunit beta, mitochondrial	Homo sapiens	NA	mitochondrion	other molecular function	Fatty acid beta-oxidation; Valproic acid pathway; Sudden infant death syndrome (SIDS) susceptibility pathways	NA	NA	1	-0.332338	-0.0205258	0.207511	1.22682	-0.595021	0.0154036	-0.407942	-0.634517	0.184488	-0.0284533
F5H077	Ras-related protein Rap-1b (Fragment) OS=Homo sapiens OX=9606 GN=RAP1B PE=1 SV=8	Ras-related protein Rap-1b (Fragment)	Homo sapiens	signal transduction	other membranes	other molecular function	Common pathways underlying drug addiction; Chemokine signaling pathway; Ras signaling	NA	NA	11	1.57901	1.25266	1.31666	0.0958922	-0.415741	-0.699149	0.853855	-0.195586	-0.243092	0.0484435
F5H303	Nucleolar complex protein 4 homolog (Fragment) OS=Homo sapiens OX=9606 GN=NOC4L PE=1 SV=1	Nucleolar complex protein 4 homolog (Fragment)	Homo sapiens	other biological processes	NA	NA	NA	NA	NA	15	0.274894	0.527212	1.81067	1.55316	-0.900282	-0.767538	-0.0298609	-0.434255	0.161286	-0.00410262
F5H423	Uncharacterized protein OS=Homo sapiens OX=9606 PE=3 SV=1	Uncharacterized protein	Homo sapiens	NA	NA	other molecular function	NA	NA	NA	19	-0.814402	-0.724065	-0.378935	-0.515523	-0.689507	-0.661417	-0.603474	-0.280629	-0.387276	-0.671823
F5H5D3	Tubulin alpha chain OS=Homo sapiens OX=9606 GN=TUBA1C PE=1 SV=1	Tubulin alpha chain	Homo sapiens	cell organization and biogenesis;other biological processes	cytoskeleton;other cell component	cytoskeletal activity;other molecular function	Alzheimer's disease and miRNA effects; Pathogenic Escherichia coli infection; Parkin-ubiquitin proteasomal system pathway; VEGFA-VEGFR2 signaling pathway; Alzheimer's disease	NA	NA	19	-1.05966	-0.799531	-1.09287	-0.583041	-0.679816	-0.100151	-0.539315	-0.7031	-0.673987	-1.15884
F5H6I7	Atlastin-3 OS=Homo sapiens OX=9606 GN=ATL3 PE=1 SV=1	Atlastin-3	Homo sapiens	NA	other membranes;ER/Golgi	other molecular function	NA	NA	NA	6	0.756959	0.992181	0.0545251	0.0358759	0.478238	0.116809	0.499452	0.800237	0.0485904	0.495726
F8VRV5	Dynein light chain OS=Homo sapiens OX=9606 GN=DYNLL1 PE=1 SV=1	Dynein light chain	Homo sapiens	other biological processes	cytoskeleton;other cell component	NA	Ciliary landscape; Intraflagellar transport proteins binding to dynein; Genes related to primary cilium development (based on CRISPR); 3q29 copy number variation syndrome	NA	NA	19	-1.35228	-1.06731	-1.42115	-0.545531	-0.718579	0.972857	-1.08543	-0.585137	-0.700504	-0.801265
F8VSD4	Ubiquitin-conjugating enzyme E2 N OS=Homo sapiens OX=9606 GN=UBE2N PE=1 SV=1	Ubiquitin-conjugating enzyme E2 N	Homo sapiens	NA	nucleus	other molecular function	Interleukin-1 induced activation of NF-kB; MYD88 distinct input-output pathway; 3q29 copy number variation syndrome	NA	NA	22	0.312106	-0.0375666	-0.0315295	0.369716	-0.0329532	-0.248721	-0.676035	-0.404078	-0.291154	-0.195063
F8VSL7	Erythrocyte band 7 integral membrane protein OS=Homo sapiens OX=9606 GN=STOM PE=1 SV=1	Erythrocyte band 7 integral membrane protein	Homo sapiens	NA	plasma membrane;other membranes	NA	Glucocorticoid receptor pathway; Nuclear receptors meta-pathway; Ciliary landscape	NA	NA	4	-0.41691	-0.930988	-1.07375	-0.888749	0.29169	-0.46804	0.872186	4.9207	-0.64747	1.74017
F8VV59	Nucleosome assembly protein 1-like 1 OS=Homo sapiens OX=9606 GN=NAP1L1 PE=1 SV=1	Nucleosome assembly protein 1-like 1	Homo sapiens	cell organization and biogenesis	nucleus	NA	NA	NA	NA	19	-1.10533	-0.86526	-0.70403	0.0490045	-0.834869	0.0979427	-1.03044	-0.557704	-0.640841	-1.1614
F8VWK8	Tetraspanin (Fragment) OS=Homo sapiens OX=9606 GN=CD63 PE=1 SV=1	Tetraspanin (Fragment)	Homo sapiens	transport	non-structural extracellular;plasma membrane;other membranes;nucleus;other cytoplasmic organelle;other cell component	NA	Extracellular vesicles in the crosstalk of cardiac cells	NA	NA	21	-0.469345	-1.08192	-1.19167	-1.24697	0.245658	-0.77933	3.26975	1.05262	0.600467	0.23684
F8VXU5	Vacuolar protein sorting-associated protein 29 OS=Homo sapiens OX=9606 GN=VPS29 PE=1 SV=1	Vacuolar protein sorting-associated protein 29	Homo sapiens	transport	other membranes;cytosol;other cytoplasmic organelle;other cell component	NA	NA	NA	NA	23	-0.234233	-0.390553	-0.0283422	-0.470511	0.831953	-0.324186	0.19546	1.20625	0.00384361	0.211208
F8VZG8	Ubiquitin carboxyl-terminal hydrolase 15 (Fragment) OS=Homo sapiens OX=9606 GN=USP15 PE=1 SV=8	Ubiquitin carboxyl-terminal hydrolase 15 (Fragment)	Homo sapiens	protein metabolism	other cell component	other molecular function	NA	NA	NA	7	0.315489	1.29161	0.854514	1.24933	0.332876	-0.35956	-0.832614	-0.0474473	-0.51323	0.0420354
F8VZX2	Poly(rC)-binding protein 2 OS=Homo sapiens OX=9606 GN=PCBP2 PE=1 SV=1	Poly(rC)-binding protein 2	Homo sapiens	NA	NA	nucleic acid binding activity	Ferroptosis; Modulators of TCR signaling and T cell activation	NA	NA	19	-1.1324	-0.999151	-0.853828	0.354712	-0.304296	0.364426	-1.02891	-0.439742	-0.448596	-1.20882
F8W6I7	Helix-destabilizing protein OS=Homo sapiens OX=9606 GN=HNRNPA1 PE=1 SV=2	Helix-destabilizing protein	Homo sapiens	RNA metabolism OR transcription;other metabolic processes;transport	nucleus;other cell component	nucleic acid binding activity	NA	NA	NA	13	-1.11886	-0.913948	-0.971755	-1.07442	-0.803374	-0.781688	-1.29395	-0.738763	-0.715419	-1.25624
F8W809	Thioredoxin-disulfide reductase OS=Homo sapiens OX=9606 GN=TXNRD1 PE=1 SV=1	Thioredoxin-disulfide reductase	Homo sapiens	other biological processes	nucleus	other molecular function	Nuclear receptors meta-pathway; NRF2 pathway	NA	NA	15	-0.0972255	1.25023	4.73653	-0.127293	-1.25884	1.46337	-1.27103	-1.26548	-0.789997	-0.266833
F8W8N3	Cyclin-A/CDK2-associated protein p19 (Fragment) OS=Homo sapiens OX=9606 GN=SKP1 PE=1 SV=1	Cyclin-A/CDK2-associated protein p19 (Fragment)	Homo sapiens	protein metabolism;other metabolic processes	NA	NA	Cell cycle; Breast cancer pathway; Small cell lung cancer	NA	NA	22	-0.190255	0.113366	-0.324752	0.450363	-0.0910981	-0.00346249	-0.554591	-0.417795	-0.320985	-0.397558
F8WDS9	Glutathione S-transferase LANCL1 OS=Homo sapiens OX=9606 GN=LANCL1 PE=1 SV=1	Glutathione S-transferase LANCL1	Homo sapiens	other metabolic processes	NA	NA	NA	NA	NA	16	0.963316	0.371411	0.519857	0.225302	0.374062	0.673358	0.22372	-0.0748805	0.413194	0.461123
F8WF14	Carboxylic ester hydrolase OS=Homo sapiens OX=9606 GN=BCHE PE=1 SV=1	Carboxylic ester hydrolase	Homo sapiens	NA	NA	other molecular function	Heroin metabolism	NA	NA	15	-0.4981	0.510172	3.90467	1.40125	-0.672548	0.829003	-0.0672871	-1.26548	0.139741	1.73761
F8WF33	PRA1 family protein OS=Homo sapiens OX=9606 GN=ARL6IP5 PE=1 SV=1	PRA1 family protein	Homo sapiens	NA	other membranes	NA	NA	NA	NA	6	0.217385	0.210741	1.20829	0.182166	-0.500536	-0.477473	1.03717	1.76314	-0.0425604	1.7312
G3V180	Dipeptidyl peptidase 3 OS=Homo sapiens OX=9606 GN=DPP3 PE=1 SV=1	Dipeptidyl peptidase 3	Homo sapiens	protein metabolism	cytosol	other molecular function	NA	NA	NA	15	-1.27617	2.35057	3.27998	1.94889	-1.49142	-1.32409	1.41601	-1.26548	0.113225	0.421393
G3V1D1	Ferritin OS=Homo sapiens OX=9606 GN=FTH1 PE=1 SV=1	Ferritin	Homo sapiens	transport;other biological processes	NA	other molecular function	Iron metabolism in placenta; Nuclear receptors meta-pathway; NRF2 pathway; Ferroptosis	NA	NA	11	1.05804	2.34327	0.628222	-0.0466464	-0.464195	-0.0789268	1.74903	-0.67018	0.91038	-0.729495
G3V1Q4	Septin-7 OS=Homo sapiens OX=9606 GN=SEPTIN7 PE=1 SV=2	Septin-7	Homo sapiens	other biological processes	plasma membrane;other membranes;cytoskeleton;other cell component	other molecular function	NA	NA	NA	1	0.119281	0.573466	0.0768355	0.561018	-0.0111488	0.0271949	0.209208	-0.044704	-0.0442177	-0.0848442
G3V1V0	Myosin light polypeptide 6 OS=Homo sapiens OX=9606 GN=MYL6 PE=1 SV=1	Myosin light polypeptide 6	Homo sapiens	NA	NA	other molecular function	Ciliary landscape	NA	NA	16	0.992071	0.809602	0.640971	0.587275	0.781076	1.36669	0.061795	-0.20656	0.0651633	0.639267
G3V2B9	Alpha-1-antitrypsin (Fragment) OS=Homo sapiens OX=9606 GN=SERPINA1 PE=1 SV=1	Alpha-1-antitrypsin (Fragment)	Homo sapiens	NA	non-structural extracellular	NA	Nuclear receptors meta-pathway; NRF2 pathway; Lung fibrosis; Lung fibrosis	NA	NA	17	-0.526855	-0.989414	-1.34466	-0.898127	-0.796106	-0.939691	4.39788	-0.801859	-0.599409	0.735388
G3V2S9	SRA stem-loop-interacting RNA-binding protein, mitochondrial OS=Homo sapiens OX=9606 GN=SLIRP PE=1 SV=1	SRA stem-loop-interacting RNA-binding protein, mitochondrial	Homo sapiens	cell organization and biogenesis;other biological processes	cytoskeleton;mitochondrion;other cell component	nucleic acid binding activity	NA	NA	NA	22	-0.479494	-0.451413	-0.117584	-0.387989	-0.338214	0.0083288	-0.644719	-0.330009	-0.153599	-0.533408
G3V2W1	Protein Z-dependent protease inhibitor OS=Homo sapiens OX=9606 GN=SERPINA10 PE=1 SV=1	Protein Z-dependent protease inhibitor	Homo sapiens	stress response;other biological processes	non-structural extracellular	enzyme regulator activity	Network map of SARS-CoV-2 signaling pathway	NA	NA	11	1.0648	0.967837	1.57801	0.287194	0.0203464	-0.170899	-0.0825631	-0.228506	0.0303602	1.4454
G3V4T2	Polyadenylate-binding protein 2 OS=Homo sapiens OX=9606 GN=PABPN1 PE=1 SV=1	Polyadenylate-binding protein 2	Homo sapiens	other biological processes	nucleus;other cell component	nucleic acid binding activity	NA	NA	NA	1	-0.39323	-0.100861	0.121456	-0.29984	-0.655589	-0.25108	-0.221575	-0.659207	0.182831	0.235559
G3XAC6	RNA-binding protein 39 OS=Homo sapiens OX=9606 GN=RBM39 PE=1 SV=1	RNA-binding protein 39	Homo sapiens	RNA metabolism OR transcription;other metabolic processes	nucleus	nucleic acid binding activity	NA	NA	NA	19	-0.679086	-0.711893	-1.01319	-0.915006	-0.345482	-0.60246	-0.801298	0.0458254	-0.0309594	-1.08963
G3XD11	PhoP/Q and low Mg2+ inducible outer membrane protein H1 OS=Pseudomonas aeruginosa (strain ATCC 15692 / DSM 22644 / CIP 104116 / JCM 14847 / LMG 12228 / 1C / PRS 101 / PAO1) OX=208964 GN=oprH PE=4 SV=1	PhoP/Q and low Mg2+ inducible outer membrane protein H1	Pseudomonas aeruginosa	NA	other membranes	other molecular function	NA	NA	NA	17	-0.99877	-0.539051	-0.461802	-0.886874	-0.796106	-0.611893	4.96768	-0.749736	-0.566263	-1.07553
G3XDA5	Anaerobically-induced outer membrane porin OprE OS=Pseudomonas aeruginosa (strain ATCC 15692 / DSM 22644 / CIP 104116 / JCM 14847 / LMG 12228 / 1C / PRS 101 / PAO1) OX=208964 GN=oprE PE=1 SV=1	Anaerobically-induced outer membrane porin OprE	Pseudomonas aeruginosa	transport	other membranes	transporter activity	NA	NA	NA	17	-1.30154	-0.811703	-0.528733	-0.434876	-0.897859	-0.800554	5.15023	-0.782656	-0.128739	-0.814082
G5E972	Lamina-associated polypeptide 2, isoforms beta/gamma OS=Homo sapiens OX=9606 GN=TMPO PE=1 SV=1	Lamina-associated polypeptide 2, isoforms beta/gamma	Homo sapiens	NA	other membranes;nucleus	nucleic acid binding activity	Envelope proteins and their potential roles in EDMD physiopathology; Overlap between signal transduction pathways contributing to LMNA laminopathies	NA	NA	23	-0.159809	-0.200671	-0.611601	-0.718078	0.61391	-0.206273	-0.576741	-0.118774	-0.408821	0.222743
G5E9R5	Acid phosphatase OS=Homo sapiens OX=9606 GN=ACP1 PE=1 SV=1	Acid phosphatase	Homo sapiens	protein metabolism;other metabolic processes	NA	other molecular function	NA	NA	NA	16	0.564133	-0.0205258	0.430615	1.05803	-0.0111488	0.951633	-0.7654	-0.886902	-0.460197	0.00102383
H0Y2Y8	Zyxin (Fragment) OS=Homo sapiens OX=9606 GN=ZYX PE=1 SV=1	Zyxin (Fragment)	Homo sapiens	NA	plasma membrane;other membranes;cytosol;cytoskeleton;other cell component	other molecular function	NA	NA	NA	16	0.000878785	0.461484	0.91507	-0.581166	0.0445735	0.0437027	-0.142139	0.770061	1.12583	0.605945
H0Y368	Dolichol-phosphate mannosyltransferase subunit 1 (Fragment) OS=Homo sapiens OX=9606 GN=DPM1 PE=1 SV=1	Dolichol-phosphate mannosyltransferase subunit 1 (Fragment)	Homo sapiens	protein metabolism;other metabolic processes	ER/Golgi	other molecular function	NA	NA	NA	11	1.24071	1.4109	0.742961	0.395973	-0.183161	-0.175615	1.17847	-0.511068	0.51926	0.199674
H0Y3P2	Eukaryotic translation initiation factor 4 gamma 2 OS=Homo sapiens OX=9606 GN=EIF4G2 PE=1 SV=1	Eukaryotic translation initiation factor 4 gamma 2	Homo sapiens	protein metabolism;other metabolic processes	cytosol	nucleic acid binding activity	Acute viral myocarditis	NA	NA	19	-1.04613	-0.646165	-0.786897	-0.658062	0.0906049	-0.812345	-0.709642	0.427146	-0.377333	-0.541098
H0Y3U8	Chitinase-3-like protein 1 (Fragment) OS=Homo sapiens OX=9606 GN=CHI3L1 PE=1 SV=1	Chitinase-3-like protein 1 (Fragment)	Homo sapiens	other metabolic processes;stress response;other biological processes	non-structural extracellular;ER/Golgi	other molecular function	NA	NA	NA	21	-0.32388	0.43714	0.0608995	-0.089783	-0.398782	-0.0883598	1.33199	-0.12426	0.940211	0.573904
H0Y449	Y-box-binding protein 1 (Fragment) OS=Homo sapiens OX=9606 GN=YBX1 PE=1 SV=1	Y-box-binding protein 1 (Fragment)	Homo sapiens	NA	other membranes;cytosol;nucleus;other cell component	nucleic acid binding activity	MECP2 and associated Rett syndrome	NA	NA	13	-1.80729	-1.22068	-1.87373	-0.971271	-1.06987	-0.649626	-1.51927	-0.464431	-0.736964	-1.39081
H0Y4R1	Inosine-5'-monophosphate dehydrogenase 2 (Fragment) OS=Homo sapiens OX=9606 GN=IMPDH2 PE=1 SV=1	Inosine-5'-monophosphate dehydrogenase 2 (Fragment)	Homo sapiens	NA	NA	NA	NA	NA	NA	22	-0.689234	-0.171458	-0.280131	-0.395491	-0.573217	-0.319469	-0.343782	-0.64549	-0.301097	-0.466765
H0Y512	Adipocyte plasma membrane-associated protein (Fragment) OS=Homo sapiens OX=9606 GN=APMAP PE=1 SV=1	Adipocyte plasma membrane-associated protein (Fragment)	Homo sapiens	other metabolic processes	other membranes	other molecular function	Ciliary landscape	NA	NA	10	0.295192	-0.490363	-0.280131	1.16681	0.950666	0.215856	0.584234	2.14721	0.260723	0.994273
H0Y659	E3 ubiquitin-protein ligase HUWE1 (Fragment) OS=Homo sapiens OX=9606 GN=HUWE1 PE=1 SV=1	E3 ubiquitin-protein ligase HUWE1 (Fragment)	Homo sapiens	protein metabolism;other metabolic processes	NA	other molecular function	NA	NA	NA	11	0.15311	0.0671123	1.96685	0.0133699	-1.49142	-0.121375	0.328361	0.742628	-1.1894	0.75333
H0Y804	Aldo-keto reductase family 1 member C1 (Fragment) OS=Homo sapiens OX=9606 GN=AKR1C1 PE=1 SV=1	Aldo-keto reductase family 1 member C1 (Fragment)	Homo sapiens	NA	NA	other molecular function	Benzo(a)pyrene metabolism; Metapathway biotransformation Phase I and II	NA	NA	19	-1.01907	-0.792228	-0.911198	-0.976898	-0.17347	0.23708	-0.813519	-0.431512	-0.460197	-0.947369
H0Y8C6	Importin-5 (Fragment) OS=Homo sapiens OX=9606 GN=IPO5 PE=1 SV=1	Importin-5 (Fragment)	Homo sapiens	transport	nucleus;other cell component	other molecular function	NA	NA	NA	1	-0.193638	-0.0448697	0.0545251	0.787954	-0.28976	0.185198	0.47501	-0.522041	0.182831	-0.254017
H0Y8G5	Heterogeneous nuclear ribonucleoprotein D0 (Fragment) OS=Homo sapiens OX=9606 GN=HNRNPD PE=1 SV=8	Heterogeneous nuclear ribonucleoprotein D0 (Fragment)	Homo sapiens	NA	nucleus	nucleic acid binding activity	NA	NA	NA	19	-0.956484	-0.758147	-1.03869	-0.729331	-0.667702	-0.519921	-0.581324	-0.568677	-0.432023	-0.760254
H0Y9H6	Calpain inhibitor (Fragment) OS=Homo sapiens OX=9606 GN=CAST PE=1 SV=1	Calpain inhibitor (Fragment)	Homo sapiens	NA	NA	NA	NA	NA	NA	11	0.667312	0.59781	1.78836	0.581649	-0.0862527	-0.272304	0.888226	0.237858	-0.258008	0.502134
H0YAF8	Receptor of-activated protein C kinase 1 (Fragment) OS=Homo sapiens OX=9606 GN=RACK1 PE=1 SV=1	Receptor of-activated protein C kinase 1 (Fragment)	Homo sapiens	NA	NA	NA	Angiotensin II receptor type 1 pathway	NA	NA	19	-0.856688	-0.687549	-0.710404	0.062133	-0.452081	0.0154036	-0.928089	-0.766196	-0.370703	-0.91661
H0YBE4	Glutathione peroxidase 3 (Fragment) OS=Homo sapiens OX=9606 GN=GPX3 PE=1 SV=1	Glutathione peroxidase 3 (Fragment)	Homo sapiens	stress response;other biological processes	NA	other molecular function	Nuclear receptors meta-pathway; NRF2 pathway; One-carbon metabolism and related pathways; Metapathway biotransformation Phase I and II	NA	NA	11	0.582739	0.700054	0.962878	-0.0879075	-0.217079	-0.288812	1.81471	-0.420538	0.0419612	0.98402
H0YBP9	Ubiquitin-conjugating enzyme E2 variant 2 (Fragment) OS=Homo sapiens OX=9606 GN=UBE2V2 PE=1 SV=1	Ubiquitin-conjugating enzyme E2 variant 2 (Fragment)	Homo sapiens	NA	NA	NA	NA	NA	NA	11	0.271511	0.663538	0.832203	0.637914	-0.357596	-0.260513	0.524657	0.509446	0.26901	-0.0553671
H0YCI4	Nucleosome assembly protein 1-like 4 (Fragment) OS=Homo sapiens OX=9606 GN=NAP1L4 PE=1 SV=1	Nucleosome assembly protein 1-like 4 (Fragment)	Homo sapiens	cell organization and biogenesis	nucleus	NA	NA	NA	NA	1	0.256288	0.872896	1.24973	0.564769	-0.171047	-0.227497	-0.624861	-0.634517	-0.216576	-0.230948
H0YD73	26S proteasome non-ATPase regulatory subunit 13 (Fragment) OS=Homo sapiens OX=9606 GN=PSMD13 PE=1 SV=1	26S proteasome non-ATPase regulatory subunit 13 (Fragment)	Homo sapiens	NA	NA	NA	Ciliary landscape	NA	NA	1	0.418668	0.631891	0.599537	0.741067	-0.444813	-0.0836433	0.0877641	-0.390362	-0.0641052	0.0279377
H0YDE4	Protein arginine N-methyltransferase 1 (Fragment) OS=Homo sapiens OX=9606 GN=PRMT1 PE=1 SV=1	Protein arginine N-methyltransferase 1 (Fragment)	Homo sapiens	protein metabolism;other metabolic processes	nucleus	other molecular function	Nitric oxide metabolism in cystic fibrosis; 16p11.2 distal deletion syndrome	NA	NA	22	-0.268062	0.140144	-0.458615	-0.324221	-0.476308	0.0413444	-0.175747	-0.494608	-0.195031	-0.596207
H0YFD6	Enoyl-CoA hydratase OS=Homo sapiens OX=9606 GN=HADHA PE=1 SV=2	Enoyl-CoA hydratase	Homo sapiens	other metabolic processes;other biological processes	mitochondrion	other molecular function	Valproic acid pathway	NA	NA	22	-0.202096	0.247257	-0.0634015	-0.0635259	0.102718	0.227647	-0.61875	-0.0337307	0.10991	-0.557759
H0YFS2	4F2 cell-surface antigen heavy chain (Fragment) OS=Homo sapiens OX=9606 GN=SLC3A2 PE=1 SV=1	4F2 cell-surface antigen heavy chain (Fragment)	Homo sapiens	transport	other membranes;other cell component	NA	Ferroptosis; Proximal tubule transport; Malignant pleural mesothelioma	NA	NA	19	-0.983547	-0.48306	-0.793271	-0.0447709	-0.473886	-0.222781	-0.778384	-0.220276	-0.652442	-0.65388
H0YGX7	Rho GDP-dissociation inhibitor 2 (Fragment) OS=Homo sapiens OX=9606 GN=ARHGDIB PE=1 SV=1	Rho GDP-dissociation inhibitor 2 (Fragment)	Homo sapiens	NA	other cell component	enzyme regulator activity	NA	NA	NA	10	-0.119214	-0.514707	-0.50961	0.23468	2.63202	0.987006	-0.841016	2.18287	-0.135369	1.28776
H0YHA7	60S ribosomal protein L18 (Fragment) OS=Homo sapiens OX=9606 GN=RPL18 PE=1 SV=1	60S ribosomal protein L18 (Fragment)	Homo sapiens	protein metabolism;other metabolic processes	cytosol;ER/Golgi;translational apparatus;nucleus	other molecular function	NA	NA	NA	19	-1.04275	-0.709459	-0.80602	-0.63368	-0.667702	-0.409083	-1.07397	-0.574164	-0.771767	-0.839714
H0YHG0	Uncharacterized protein (Fragment) OS=Homo sapiens OX=9606 PE=1 SV=1	Uncharacterized protein (Fragment)	Homo sapiens	NA	nucleus;other cell component	NA	NA	NA	NA	22	-0.153044	-0.0546073	-0.216387	-0.151675	-0.00872608	0.0790766	-0.336908	-0.127003	-0.0177011	-0.444977
H0YHX9	Nascent polypeptide-associated complex subunit alpha OS=Homo sapiens OX=9606 GN=NACA PE=1 SV=2	Nascent polypeptide-associated complex subunit alpha	Homo sapiens	NA	translational apparatus	NA	NA	NA	NA	19	-1.08165	-0.928554	-0.828331	-0.425499	-0.587753	-0.347768	-0.638609	-0.546731	-0.634212	-0.947369
H0YI36	Rho GTPase-activating protein 9 (Fragment) OS=Homo sapiens OX=9606 GN=ARHGAP9 PE=1 SV=1	Rho GTPase-activating protein 9 (Fragment)	Homo sapiens	signal transduction	NA	NA	NA	NA	NA	11	0.951476	0.85829	0.946942	1.02427	-0.449659	-0.552937	0.630825	0.207681	0.547434	0.640548
H0YIQ2	YLP motif-containing protein 1 (Fragment) OS=Homo sapiens OX=9606 GN=YLPM1 PE=1 SV=1	YLP motif-containing protein 1 (Fragment)	Homo sapiens	NA	nucleus	NA	NA	NA	NA	18	-2.49063	1.52044	1.2816	1.91701	0.357103	-1.32409	0.908085	1.02519	1.74234	-0.475736
H0YJ50	Serine/threonine-protein kinase VRK1 (Fragment) OS=Homo sapiens OX=9606 GN=VRK1 PE=1 SV=1	Serine/threonine-protein kinase VRK1 (Fragment)	Homo sapiens	NA	NA	NA	NA	NA	NA	19	-0.433825	-0.395422	-0.751838	-0.329848	-0.578062	-0.458607	-0.44384	-0.730533	-0.521517	-0.657725
H0YJG7	Activator of 90 kDa heat shock protein ATPase homolog 1 (Fragment) OS=Homo sapiens OX=9606 GN=AHSA1 PE=1 SV=1	Activator of 90 kDa heat shock protein ATPase homolog 1 (Fragment)	Homo sapiens	NA	NA	other molecular function	T-cell antigen receptor (TCR) pathway during Staphylococcus aureus infection	NA	NA	22	-0.609736	-0.709459	0.296753	0.0977677	-0.716156	-0.960916	-0.524803	-0.807346	0.272324	-0.710271
H0YKD8	60S ribosomal protein L28 OS=Homo sapiens OX=9606 GN=RPL28 PE=1 SV=1	60S ribosomal protein L28	Homo sapiens	protein metabolism;other metabolic processes	translational apparatus	other molecular function	NA	NA	NA	19	-1.1121	-0.86526	-1.12793	-0.665564	-0.660434	-0.30532	-0.728737	-0.607084	-0.635869	-1.35492
H0YL12	Electron transfer flavoprotein subunit alpha, mitochondrial (Fragment) OS=Homo sapiens OX=9606 GN=ETFA PE=1 SV=8	Electron transfer flavoprotein subunit alpha, mitochondrial (Fragment)	Homo sapiens	NA	mitochondrion	NA	NA	NA	NA	22	-1.14254	-0.18363	-0.264195	-0.446129	-0.735538	-0.593027	0.488759	-0.958228	-0.301097	-0.862783
H0YL69	Proteasome subunit alpha type (Fragment) OS=Homo sapiens OX=9606 GN=PSMA4 PE=1 SV=1	Proteasome subunit alpha type (Fragment)	Homo sapiens	protein metabolism;other metabolic processes	cytosol;nucleus;other cell component	other molecular function	NA	NA	NA	19	-0.47442	-0.453848	-0.420368	-0.478013	-0.733115	-0.416158	-0.616459	-0.464431	-0.383962	-0.792294
H0YLP3	Eukaryotic translation initiation factor 3 30 kDa subunit (Fragment) OS=Homo sapiens OX=9606 GN=EIF3J PE=1 SV=1	Eukaryotic translation initiation factor 3 30 kDa subunit (Fragment)	Homo sapiens	protein metabolism;other metabolic processes	other cell component	nucleic acid binding activity	NA	NA	NA	22	-0.526855	-0.556092	-0.308816	-0.774343	-0.485999	-0.593027	0.222193	0.0814886	-0.514887	-0.760254
H0YLR3	U2 small nuclear ribonucleoprotein A' (Fragment) OS=Homo sapiens OX=9606 GN=SNRPA1 PE=1 SV=1	U2 small nuclear ribonucleoprotein A' (Fragment)	Homo sapiens	NA	NA	NA	NA	NA	NA	22	-0.112449	0.230217	-0.62435	0.542263	0.437052	-0.244005	-0.0489559	-0.239479	-0.178458	-0.0720281
H0YM48	ATP-dependent Clp protease ATP-binding subunit clpX-like, mitochondrial OS=Homo sapiens OX=9606 GN=CLPX PE=1 SV=1	ATP-dependent Clp protease ATP-binding subunit clpX-like, mitochondrial	Homo sapiens	other biological processes	NA	other molecular function	NA	NA	NA	18	-0.805945	-0.668074	-0.0602143	2.30712	-0.643475	0.503563	0.682	-0.491865	2.18483	0.830227
H0YMG7	Retinal dehydrogenase 2 OS=Homo sapiens OX=9606 GN=ALDH1A2 PE=1 SV=1	Retinal dehydrogenase 2	Homo sapiens	NA	NA	other molecular function	Ethanol effects on histone modifications; 22q11.2 copy number variation syndrome	NA	NA	22	-0.706149	-0.349169	-0.0825247	-0.110414	-0.452081	-0.163824	-0.5966	-0.428768	-0.107195	-0.460357
H0YNE9	Ras-related protein Rab-8B (Fragment) OS=Homo sapiens OX=9606 GN=RAB8B PE=1 SV=1	Ras-related protein Rab-8B (Fragment)	Homo sapiens	NA	NA	other molecular function	Ectoderm differentiation; Ectoderm differentiation	NA	NA	11	0.345935	-0.113033	0.864075	0.371592	-0.408473	-0.277021	1.49545	0.750858	-0.330928	0.648238
H3BNC9	40S ribosomal protein S17 OS=Homo sapiens OX=9606 PE=3 SV=2	40S ribosomal protein S17	Homo sapiens	protein metabolism;RNA metabolism OR transcription;other metabolic processes;other biological processes	translational apparatus;other cell component	nucleic acid binding activity;other molecular function	NA	NA	NA	19	-0.68416	-0.719196	-0.608414	-0.809978	-0.3794	-0.708582	-0.431619	-0.209303	-0.597752	-0.840995
H3BND8	Ubiquitin carboxyl-terminal hydrolase (Fragment) OS=Homo sapiens OX=9606 GN=USP7 PE=1 SV=1	Ubiquitin carboxyl-terminal hydrolase (Fragment)	Homo sapiens	protein metabolism;other metabolic processes	NA	other molecular function	Regulation of toll-like receptor signaling pathway; Nucleotide excision repair in xeroderma pigmentosum	NA	NA	22	-0.440591	-0.0546073	0.245757	-0.342977	0.134214	-0.253438	-0.6409	-0.442485	-0.28121	-0.86022
H3BNK3	Acyl carrier protein (Fragment) OS=Homo sapiens OX=9606 GN=NDUFAB1 PE=1 SV=1	Acyl carrier protein (Fragment)	Homo sapiens	other metabolic processes	NA	NA	NA	NA	NA	1	0.192013	0.381149	0.417866	0.5854	-0.437545	-0.0482694	-0.773801	-0.68664	-0.158571	-0.146362
H3BPG0	Cytochrome c oxidase subunit 4 isoform 1, mitochondrial (Fragment) OS=Homo sapiens OX=9606 GN=COX4I1 PE=1 SV=1	Cytochrome c oxidase subunit 4 isoform 1, mitochondrial (Fragment)	Homo sapiens	other metabolic processes;transport	other membranes;mitochondrion	transporter activity	Mitochondrial complex IV assembly	NA	NA	23	-0.217319	-0.151983	-0.232323	-0.652435	-0.246151	-0.194481	0.219138	0.841387	1.43574	-0.0630568
H3BPJ9	Complex I-PDSW OS=Homo sapiens OX=9606 GN=NDUFB10 PE=1 SV=1	Complex I-PDSW	Homo sapiens	NA	other membranes;mitochondrion	NA	Modulators of TCR signaling and T cell activation	NA	NA	23	-0.376315	0.25456	0.0130914	-0.614925	-0.413318	0.0602105	0.0205498	0.742628	-0.0823353	-0.362954
H3BQQ2	E3 ubiquitin-protein ligase ZNF598 OS=Homo sapiens OX=9606 GN=ZNF598 PE=1 SV=1	E3 ubiquitin-protein ligase ZNF598	Homo sapiens	protein metabolism;other metabolic processes	NA	other molecular function	NA	NA	NA	11	1.29146	1.47906	1.52064	-0.294213	0.202049	-0.444457	-0.200952	-0.192843	-0.736964	-0.696173
H3BQZ7	HCG2044799 OS=Homo sapiens OX=9606 GN=HNRNPUL2-BSCL2 PE=4 SV=1	HCG2044799	Homo sapiens	NA	nucleus	NA	NA	NA	NA	22	0.229225	-0.412463	0.0449635	-0.213567	-0.120171	-0.0364781	-0.112351	-0.656464	-0.0955936	-0.828179
H3BQZ9	Adenine phosphoribosyltransferase OS=Homo sapiens OX=9606 GN=APRT PE=1 SV=1	Adenine phosphoribosyltransferase	Homo sapiens	other metabolic processes	cytosol;nucleus	NA	NA	NA	NA	23	-0.452431	-0.492798	-0.570167	-0.339225	0.163286	-0.302961	0.0587398	0.457323	-0.0856499	-0.347575
H3BRI8	93 kDa nucleoporin (Fragment) OS=Homo sapiens OX=9606 GN=NUP93 PE=1 SV=1	93 kDa nucleoporin (Fragment)	Homo sapiens	transport	other membranes;nucleus	other molecular function	NA	NA	NA	1	0.00257024	-0.44411	0.570852	-0.11604	-0.621671	-0.284095	0.842398	-0.799116	-0.277895	0.536738
H3BRV9	Nuclear transport factor 2 (Fragment) OS=Homo sapiens OX=9606 GN=NUTF2 PE=1 SV=1	Nuclear transport factor 2 (Fragment)	Homo sapiens	NA	NA	NA	NA	NA	NA	22	-0.438899	-0.0692137	0.134205	1.09741	0.119677	0.423382	-0.547717	-0.349212	-0.0425604	-0.396276
H3BT71	RNA-binding motif protein, X chromosome OS=Homo sapiens OX=9606 GN=RBMX PE=1 SV=1	RNA-binding motif protein, X chromosome	Homo sapiens	NA	NA	nucleic acid binding activity	NA	NA	NA	13	-1.1307	-1.2645	-1.12155	-1.19821	-0.914818	-0.890168	-0.965515	-0.76071	-0.713762	-1.3216
H7BXF8	Probable UDP-sugar transporter protein SLC35A5 OS=Homo sapiens OX=9606 GN=SLC35A5 PE=1 SV=1	Probable UDP-sugar transporter protein SLC35A5	Homo sapiens	transport	other membranes;ER/Golgi	transporter activity	NA	NA	NA	4	0.0296335	-1.16956	-0.866577	-1.24322	0.337721	-0.828853	0.300864	2.36393	-0.828115	1.77093
H7BXJ5	Non-histone chromosomal protein HMG-14 OS=Homo sapiens OX=9606 GN=HMGN1 PE=1 SV=1	Non-histone chromosomal protein HMG-14	Homo sapiens	NA	nucleus;other cell component	nucleic acid binding activity	ATM signaling in development and disease ; Nucleotide excision repair in xeroderma pigmentosum	NA	NA	13	-1.57386	-1.56393	-1.7813	-1.41577	-0.592598	-0.918467	-1.49025	-0.74425	-0.902693	-1.3562
H7BY91	60S ribosomal protein L36a OS=Homo sapiens OX=9606 GN=RPL36A PE=3 SV=2	60S ribosomal protein L36a	Homo sapiens	protein metabolism;other metabolic processes	translational apparatus	other molecular function	NA	NA	NA	22	-0.457505	0.142578	-0.334314	-0.678692	-0.35275	-0.614252	-0.406414	0.103435	-0.0525042	-0.421908
H7BZW6	Histone deacetylase complex subunit SAP18 (Fragment) OS=Homo sapiens OX=9606 GN=SAP18 PE=1 SV=2	Histone deacetylase complex subunit SAP18 (Fragment)	Homo sapiens	NA	cytosol;nucleus	NA	NA	NA	NA	22	-0.726446	-0.154417	-0.586103	-0.228571	-0.452081	-0.23693	-0.100894	-0.313549	-0.544719	-0.719242
H7C0V0	m-AAA protease-interacting protein 1, mitochondrial (Fragment) OS=Homo sapiens OX=9606 GN=MAIP1 PE=1 SV=1	m-AAA protease-interacting protein 1, mitochondrial (Fragment)	Homo sapiens	NA	NA	NA	NA	NA	NA	1	-0.168267	1.11147	-0.0219678	-0.419872	-0.866364	-0.071852	0.560556	0.180248	-0.239778	0.471376
H7C2L4	Transformer-2 protein homolog beta (Fragment) OS=Homo sapiens OX=9606 GN=TRA2B PE=1 SV=1	Transformer-2 protein homolog beta (Fragment)	Homo sapiens	NA	nucleus	NA	NA	NA	NA	19	-1.14762	-1.32293	-1.22673	-0.301715	-0.730693	0.265379	-0.572158	-0.71133	-0.526488	-0.906358
H7C2W9	60S ribosomal protein L31 (Fragment) OS=Homo sapiens OX=9606 GN=RPL31 PE=1 SV=1	60S ribosomal protein L31 (Fragment)	Homo sapiens	protein metabolism;other metabolic processes	translational apparatus	other molecular function	NA	NA	NA	13	-1.0918	-0.999151	-1.00044	-0.357981	-0.46904	-0.423233	-1.33367	-0.782656	-0.814856	-1.19344
H9KV28	Protein diaphanous homolog 1 OS=Homo sapiens OX=9606 GN=DIAPH1 PE=1 SV=2	Protein diaphanous homolog 1	Homo sapiens	cell organization and biogenesis	NA	cytoskeletal activity;other molecular function	Focal adhesion; Type 2 papillary renal cell carcinoma	NA	NA	22	-0.516706	-0.629124	-0.62435	-0.376736	0.158441	0.0083288	-0.672216	-0.14072	0.206033	-0.628248
H9KV45	Ubiquitin-conjugating enzyme E2 D3 OS=Homo sapiens OX=9606 GN=UBE2D3 PE=1 SV=1	Ubiquitin-conjugating enzyme E2 D3	Homo sapiens	NA	NA	other molecular function	NA	NA	NA	22	0.0110275	-0.139811	0.385994	-0.206064	0.679323	0.0224784	-0.527094	-0.420538	0.476171	-0.637219
I3L192	Basigin (Fragment) OS=Homo sapiens OX=9606 GN=BSG PE=1 SV=8	Basigin (Fragment)	Homo sapiens	cell adhesion;cell organization and biogenesis;developmental processes	plasma membrane;other membranes	NA	NA	NA	NA	11	0.0803771	0.364108	0.841765	0.178414	-0.813065	-0.50813	1.07077	-0.741506	0.254094	2.4489
I3L397	Eukaryotic translation initiation factor 5A (Fragment) OS=Homo sapiens OX=9606 GN=EIF5A PE=1 SV=8	Eukaryotic translation initiation factor 5A (Fragment)	Homo sapiens	protein metabolism;other metabolic processes;transport;other biological processes	other membranes;ER/Golgi;nucleus	translation activity;nucleic acid binding activity	eIF5A regulation in response to inhibition of the nuclear export system	NA	NA	1	-0.337412	0.188832	0.529419	-0.0503974	-0.851828	-0.585953	-1.11675	-1.18044	-0.395563	-0.0399878
I3L3P7	40S ribosomal protein S15a OS=Homo sapiens OX=9606 GN=RPS15A PE=1 SV=1	40S ribosomal protein S15a	Homo sapiens	protein metabolism;other metabolic processes	translational apparatus	other molecular function	NA	NA	NA	22	-0.721372	-0.319956	-0.455428	0.0415025	-0.551412	-0.265229	0.019786	-0.239479	-0.473455	-0.72565
I3L3U1	Myosin light chain 4 OS=Homo sapiens OX=9606 GN=MYL4 PE=1 SV=1	Myosin light chain 4	Homo sapiens	NA	NA	NA	NA	NA	NA	22	-0.538695	-0.346734	-0.40762	-0.108538	-0.17347	-0.357201	-0.77151	-0.557704	-0.175143	-0.912766
J3KN16	Proteasome adapter and scaffold protein ECM29 OS=Homo sapiens OX=9606 GN=ECPAS PE=1 SV=1	Proteasome adapter and scaffold protein ECM29	Homo sapiens	cell organization and biogenesis	nucleus;other cell component	other molecular function	NA	NA	NA	16	1.1849	0.93619	1.42502	-0.0691525	0.257772	0.364426	-0.349893	0.995013	0.177859	0.0868918
J3KN67	Tropomyosin alpha-3 chain OS=Homo sapiens OX=9606 GN=TPM3 PE=1 SV=1	Tropomyosin alpha-3 chain	Homo sapiens	NA	cytosol;cytoskeleton	cytoskeletal activity	Mammary gland development pathway - Pregnancy and lactation (Stage 3 of 4)	NA	NA	22	-0.946335	0.312986	-0.312003	0.210298	-0.689507	0.451682	-0.993012	-0.445228	-0.475113	-1.02939
J3KR24	Isoleucyl-tRNA synthetase OS=Homo sapiens OX=9606 GN=IARS1 PE=1 SV=1	Isoleucyl-tRNA synthetase	Homo sapiens	NA	NA	NA	NA	NA	NA	22	-0.403379	-0.44411	-0.0888991	-0.0485219	-0.260688	-0.0223286	-0.672216	-0.376645	-0.350816	-0.588518
J3KR44	Ubiquitin thioesterase OS=Homo sapiens OX=9606 GN=OTUB1 PE=1 SV=2	Ubiquitin thioesterase	Homo sapiens	protein metabolism;other metabolic processes	nucleus	other molecular function	NA	NA	NA	6	0.161567	0.00138372	0.121456	-0.221069	0.846489	-0.3855	-0.0535387	0.517676	-0.0077574	2.13363
J3KRX5	60S ribosomal protein L17 (Fragment) OS=Homo sapiens OX=9606 GN=RPL17 PE=1 SV=1	60S ribosomal protein L17 (Fragment)	Homo sapiens	protein metabolism;other metabolic processes	translational apparatus	other molecular function	NA	NA	NA	19	-1.15608	-0.823875	-0.770961	-0.0447709	-0.79126	-0.536429	-1.06328	-0.741506	-0.625926	-1.16652
J3KSB0	Serine/threonine-protein phosphatase 4 regulatory subunit 1 (Fragment) OS=Homo sapiens OX=9606 GN=PPP4R1 PE=1 SV=1	Serine/threonine-protein phosphatase 4 regulatory subunit 1 (Fragment)	Homo sapiens	signal transduction	other cell component	enzyme regulator activity	16p11.2 proximal deletion syndrome	NA	NA	15	0.308723	2.37492	3.16842	1.11804	-0.951159	-0.623685	1.30755	-1.26548	0.356846	-0.457793
J3KTA4	DEAD box protein 5 OS=Homo sapiens OX=9606 GN=DDX5 PE=1 SV=1	DEAD box protein 5	Homo sapiens	other biological processes	nucleus;other cell component	nucleic acid binding activity;other molecular function	Ciliary landscape	NA	NA	19	-0.99877	-0.814138	-0.923947	-0.7087	-0.730693	-0.531713	-0.679854	-0.604341	-0.493343	-0.620558
J3KTL2	Serine/arginine-rich splicing factor 1 OS=Homo sapiens OX=9606 GN=SRSF1 PE=1 SV=1	Serine/arginine-rich splicing factor 1	Homo sapiens	RNA metabolism OR transcription;other metabolic processes;developmental processes;other biological processes	nucleus;other cell component	nucleic acid binding activity;other molecular function	NA	NA	NA	22	-0.868528	-0.336997	-0.315191	-0.519274	-0.161357	-0.470398	-0.751651	-0.483635	0.229235	0.00102383
J3QQQ9	KOW domain-containing protein OS=Homo sapiens OX=9606 PE=3 SV=1	KOW domain-containing protein	Homo sapiens	protein metabolism;other metabolic processes	translational apparatus	nucleic acid binding activity;other molecular function	NA	NA	NA	22	-0.301891	-0.509839	-0.114397	-0.376736	0.189936	-0.425591	-1.15112	-0.631774	-0.799941	-0.784604
J3QRD0	Cytosolic non-specific dipeptidase (Fragment) OS=Homo sapiens OX=9606 GN=CNDP2 PE=1 SV=1	Cytosolic non-specific dipeptidase (Fragment)	Homo sapiens	NA	cytosol;nucleus	other molecular function	NA	NA	NA	1	0.25798	-0.0667793	0.927819	0.525383	-0.391514	-0.0317616	0.519311	0.0348522	-0.18343	0.0087135
J3QSU6	Tenascin OS=Homo sapiens OX=9606 GN=TNC PE=1 SV=1	Tenascin	Homo sapiens	cell adhesion;other biological processes	NA	NA	Focal adhesion; TGF-beta signaling pathway; Amplification and expansion of oncogenic pathways as metastatic traits; TGF-beta signaling in thyroid cells for epithelial-mesenchymal transition; Focal adhesion: PI3K-Akt-mTOR-signaling pathway; PI3K-Akt signaling pathway; Orexin receptor pathway	NA	NA	12	0.780639	4.1788	4.22658	0.454114	-1.08441	0.0602105	0.594927	-0.494608	-0.193374	-0.615432
K7EIE8	Methyl-CpG binding domain protein 3, isoform CRA_b OS=Homo sapiens OX=9606 GN=MBD3 PE=1 SV=1	Methyl-CpG binding domain protein 3, isoform CRA_b	Homo sapiens	NA	nucleus	nucleic acid binding activity	Effect of progerin on genes involved in Hutchinson-Gilford progeria syndrome	NA	NA	1	-0.650331	0.814471	0.472049	0.425981	-1.12802	-0.970349	-0.368988	-0.782656	-0.45191	-0.729495
K7EK35	Signal transducer and activator of transcription OS=Homo sapiens OX=9606 GN=STAT5A PE=1 SV=1	Signal transducer and activator of transcription	Homo sapiens	signal transduction;other biological processes	cytosol;nucleus	nucleic acid binding activity;other molecular function	IL-5 signaling pathway; Prolactin signaling pathway; IL-7 signaling pathway; IL-9 signaling pathway; Thymic stromal lymphopoietin (TSLP) signaling pathway; AGE/RAGE pathway; Adipogenesis; Brain-derived neurotrophic factor (BDNF) signaling pathway; Mammary gland development pathway - Puberty (Stage 2 of 4); IL-3 signaling pathway; Kit receptor signaling pathway; RAC1/PAK1/p38/MMP2 pathway; Physico…	NA	NA	1	-0.0295674	0.247257	0.424241	0.161535	-0.0717165	-0.192123	-0.255946	-0.22302	-0.213261	-0.284776
K7EKE6	Lon protease homolog, mitochondrial OS=Homo sapiens OX=9606 GN=LONP1 PE=1 SV=1	Lon protease homolog, mitochondrial	Homo sapiens	cell organization and biogenesis;protein metabolism;other metabolic processes;stress response	cytosol;mitochondrion;nucleus	nucleic acid binding activity;other molecular function	NA	NA	NA	1	-0.158118	0.889937	0.583601	0.062133	-0.444813	0.152183	-0.388847	-0.209303	0.709848	-0.596207
K7EKQ5	Galectin-3-binding protein OS=Homo sapiens OX=9606 GN=LGALS3BP PE=1 SV=1	Galectin-3-binding protein	Homo sapiens	transport	other membranes	other molecular function	Network map of SARS-CoV-2 signaling pathway	NA	NA	21	0.0347079	0.0646779	0.182013	-0.239824	-0.752497	-0.800554	1.84603	-0.730533	0.729736	1.45437
K7ELL7	Glucosidase 2 subunit beta OS=Homo sapiens OX=9606 GN=PRKCSH PE=1 SV=1	Glucosidase 2 subunit beta	Homo sapiens	other metabolic processes;developmental processes;other biological processes	ER/Golgi	nucleic acid binding activity;other molecular function	NA	NA	NA	19	-0.396613	-0.633993	0.0162786	-0.963769	-0.0184169	-0.621326	-1.03502	-0.179126	-0.511573	-0.535972
K7EMH1	60S ribosomal protein L22 (Fragment) OS=Homo sapiens OX=9606 GN=RPL22 PE=1 SV=1	60S ribosomal protein L22 (Fragment)	Homo sapiens	protein metabolism;other metabolic processes	translational apparatus	other molecular function	NA	NA	NA	13	-1.40472	-1.05758	-1.26816	-1.10818	-1.01173	-0.456248	-1.06481	-0.601597	-0.818171	-1.31519
K7EQA1	Programmed cell death protein 5 OS=Homo sapiens OX=9606 GN=PDCD5 PE=1 SV=1	Programmed cell death protein 5	Homo sapiens	NA	NA	nucleic acid binding activity	NA	NA	NA	22	-0.723063	0.339764	-0.114397	-0.611174	-0.490845	-0.437382	-0.477447	-0.319036	-0.322642	-0.568012
K7EQA9	Hsp90 chaperone protein kinase-targeting subunit (Fragment) OS=Homo sapiens OX=9606 GN=CDC37 PE=1 SV=1	Hsp90 chaperone protein kinase-targeting subunit (Fragment)	Homo sapiens	NA	NA	other molecular function	Aryl hydrocarbon receptor pathway; Nuclear receptors meta-pathway; Interactions between LOXL4 and oxidative stress pathway; Focal adhesion: PI3K-Akt-mTOR-signaling pathway; PI3K-Akt signaling pathway	NA	NA	1	0.0194848	1.3403	0.0290274	0.0846391	-0.602289	-0.857152	-0.348365	-0.266913	-0.347501	0.372691
K7EQZ7	Protein flightless-1 homolog (Fragment) OS=Homo sapiens OX=9606 GN=FLII PE=1 SV=1	Protein flightless-1 homolog (Fragment)	Homo sapiens	cell organization and biogenesis;other biological processes	NA	cytoskeletal activity	NA	NA	NA	6	1.17136	0.366543	0.370058	-0.269832	-0.425432	-0.437382	1.61154	0.342104	-0.213261	1.17754
K7ERZ3	Perilipin-3 (Fragment) OS=Homo sapiens OX=9606 GN=PLIN3 PE=1 SV=1	Perilipin-3 (Fragment)	Homo sapiens	NA	cytosol;other cell component	NA	NA	NA	NA	13	-1.43517	-0.911513	-1.61557	-1.02754	-0.318833	-0.71094	-0.843307	0.0705153	-0.736964	-0.89226
K7ESE8	Bleomycin hydrolase (Fragment) OS=Homo sapiens OX=9606 GN=BLMH PE=1 SV=1	Bleomycin hydrolase (Fragment)	Homo sapiens	protein metabolism	NA	other molecular function	NA	NA	NA	23	-0.482877	0.242389	0.0895843	-0.0578994	1.24866	0.640342	0.129773	0.874307	-0.155256	-0.246327
K7ESQ2	Kinetochore protein Spc24 (Fragment) OS=Homo sapiens OX=9606 GN=SPC24 PE=1 SV=1	Kinetochore protein Spc24 (Fragment)	Homo sapiens	cell cycle OR cell proliferation;other biological processes	nucleus;other cell component	NA	NA	NA	NA	11	1.01068	0.938625	-0.758212	0.429732	0.117255	-1.32409	0.869131	-0.524784	-0.485056	0.234277
K9J957	Proteasome activator complex subunit 3 OS=Homo sapiens OX=9606 GN=PSME3 PE=1 SV=1	Proteasome activator complex subunit 3	Homo sapiens	NA	cytosol;nucleus;other cell component	NA	NA	NA	NA	22	-0.59113	0.524778	0.188388	-0.372985	-0.633784	-0.593027	-0.554591	-0.406822	-0.541404	-0.547506
M0QY67	Electron transfer flavoprotein subunit beta (Fragment) OS=Homo sapiens OX=9606 GN=ETFB PE=1 SV=1	Electron transfer flavoprotein subunit beta (Fragment)	Homo sapiens	other metabolic processes	mitochondrion	other molecular function	NA	NA	NA	22	-0.345869	-0.560961	-0.302442	-0.624303	0.642982	-0.00346249	-0.67298	-0.302576	-0.0989082	-0.625685
M0QYG6	Uncharacterized protein (Fragment) OS=Homo sapiens OX=9606 PE=4 SV=1	Uncharacterized protein (Fragment)	Homo sapiens	NA	NA	NA	NA	NA	NA	17	0.000878785	-1.25233	-1.47215	-1.34637	0.199627	-0.649626	3.97321	0.114408	0.706534	-1.07553
M0R061	Coatomer subunit epsilon OS=Homo sapiens OX=9606 GN=COPE PE=1 SV=1	Coatomer subunit epsilon	Homo sapiens	transport	other membranes;ER/Golgi;other cell component	other molecular function	NA	NA	NA	1	-0.0836939	0.106063	0.500734	-0.0278913	-0.478731	-0.451532	-0.742486	-0.859469	-0.256351	-0.675667
M0R080	DnaJ homolog subfamily B member 1 (Fragment) OS=Homo sapiens OX=9606 GN=DNAJB1 PE=1 SV=1	DnaJ homolog subfamily B member 1 (Fragment)	Homo sapiens	other biological processes	nucleus	other molecular function	Nuclear receptors meta-pathway; NRF2 pathway	NA	NA	1	-0.232542	0.529647	0.857701	0.214049	-0.478731	-0.0765685	-0.586671	-0.511068	-0.180115	0.0535699
M0R0F0	40S ribosomal protein S5 (Fragment) OS=Homo sapiens OX=9606 GN=RPS5 PE=1 SV=1	40S ribosomal protein S5 (Fragment)	Homo sapiens	protein metabolism;other metabolic processes	translational apparatus	nucleic acid binding activity;other molecular function	NA	NA	NA	13	-1.1899	-1.13061	-1.50083	-0.834359	-0.75492	-0.317111	-1.30693	-0.343725	-0.854631	-1.20625
M0R0M7	Syntaxin-binding protein 2 OS=Homo sapiens OX=9606 GN=STXBP2 PE=1 SV=1	Syntaxin-binding protein 2	Homo sapiens	transport	NA	NA	Splicing factor NOVA regulated synaptic proteins	NA	NA	10	1.09525	-0.402725	-0.544669	-0.641182	1.48124	-0.194481	-0.266639	1.18979	1.10263	0.231714
M0R1M5	40S ribosomal protein S16 (Fragment) OS=Homo sapiens OX=9606 GN=RPS16 PE=1 SV=1	40S ribosomal protein S16 (Fragment)	Homo sapiens	protein metabolism;other metabolic processes	translational apparatus	other molecular function	NA	NA	NA	13	-1.64491	-1.60532	-1.85461	-0.0035097	-1.28065	-0.991573	-1.15799	-0.873186	-1.0187	-1.60868
M0R3F1	Heterogeneous nuclear ribonucleoprotein U-like protein 1 (Fragment) OS=Homo sapiens OX=9606 GN=HNRNPUL1 PE=1 SV=1	Heterogeneous nuclear ribonucleoprotein U-like protein 1 (Fragment)	Homo sapiens	RNA metabolism OR transcription;other metabolic processes;other biological processes	nucleus	NA	NA	NA	NA	11	0.0820686	1.76875	0.532606	0.90236	-0.742806	-0.604819	0.680472	-0.664694	-0.143655	0.171478
O00148	ATP-dependent RNA helicase DDX39A OS=Homo sapiens OX=9606 GN=DDX39A PE=1 SV=2	ATP-dependent RNA helicase DDX39A	Homo sapiens	RNA metabolism OR transcription;other metabolic processes;transport	nucleus;other cell component	other molecular function	NA	Transport of Mature mRNA derived from an Intron-Containing Transcript; mRNA 3'-end processing; RNA Polymerase II Transcription Termination	NA	22	-0.523472	-0.439241	-0.662596	-0.568037	-0.171047	-0.269946	0.655267	0.0238789	-0.143655	-0.397558
O00151	PDZ and LIM domain protein 1 OS=Homo sapiens OX=9606 GN=PDLIM1 PE=1 SV=4	PDZ and LIM domain protein 1	Homo sapiens	cell organization and biogenesis;stress response;developmental processes;other biological processes	cytoskeleton;other cell component	cytoskeletal activity;other molecular function	NA	NA	NA	12	-0.399996	4.79227	1.67044	-0.519274	-0.614403	-0.748672	-0.289553	-0.590624	-0.340872	-0.341167
O00160	Unconventional myosin-If OS=Homo sapiens OX=9606 GN=MYO1F PE=1 SV=3	Unconventional myosin-If	Homo sapiens	cell organization and biogenesis;transport	plasma membrane;other membranes;cytosol;cytoskeleton;other cell component	cytoskeletal activity;other molecular function	NA	NA	Pathogenic Escherichia coli infection	6	1.37941	0.222913	0.491172	-0.0391443	1.47639	-0.107226	0.0747796	0.844131	0.534176	1.28264
O00161	Synaptosomal-associated protein 23 OS=Homo sapiens OX=9606 GN=SNAP23 PE=1 SV=1	Synaptosomal-associated protein 23	Homo sapiens	cell-cell signaling;cell organization and biogenesis;stress response;transport;other biological processes	plasma membrane;other membranes;mitochondrion;nucleus;other cytoplasmic organelle;other cell component	other molecular function	Insulin signaling	RHOA GTPase cycle; CDC42 GTPase cycle; RAC1 GTPase cycle; RHOQ GTPase cycle; ER-Phagosome pathway; Translocation of SLC2A4 (GLUT4) to the plasma membrane; RAC3 GTPase cycle; RHOB GTPase cycle; RHOJ GTPase cycle; RHOF GTPase cycle; Neutrophil degranulation; trans-Golgi Network Vesicle Budding	SNARE interactions in vesicular transport; Platelet activation	21	-0.435516	-0.390553	-0.251447	-0.33735	-0.616825	-0.460965	2.80842	-0.426025	-0.113824	-0.724369
O00231	26S proteasome non-ATPase regulatory subunit 11 OS=Homo sapiens OX=9606 GN=PSMD11 PE=1 SV=3	26S proteasome non-ATPase regulatory subunit 11	Homo sapiens	cell-cell signaling;cell organization and biogenesis;protein metabolism;other metabolic processes;stress response;transport;signal transduction;other biological processes	non-structural extracellular;cytosol;nucleus;other cell component	other molecular function	Proteasome degradation; Parkin-ubiquitin proteasomal system pathway; VEGFA-VEGFR2 signaling pathway	FCERI mediated NF-kB activation; Downstream TCR signaling; Antigen processing: Ubiquitination & Proteasome degradation; Activation of NF-kappaB in B cells; Oxygen-dependent proline hydroxylation of Hypoxia-inducible Factor Alpha; ER-Phagosome pathway; Cross-presentation of soluble exogenous antigens (endosomes); SCF-beta-TrCP mediated degradation of Emi1; APC/C:Cdc20 mediated degradation of Secur…	Proteasome; Alzheimer disease; Parkinson disease; Amyotrophic lateral sclerosis; Huntington disease; Spinocerebellar ataxia; Prion disease; Pathways of neurodegeneration; Epstein-Barr virus infection	1	0.608111	0.17666	0.0290274	-0.211691	-0.423009	-0.130808	-0.39954	-0.316292	-0.158571	0.0779206
O00299	Chloride intracellular channel protein 1 OS=Homo sapiens OX=9606 GN=CLIC1 PE=1 SV=4	Chloride intracellular channel protein 1	Homo sapiens	other metabolic processes;transport;signal transduction;other biological processes	non-structural extracellular;plasma membrane;other membranes;mitochondrion;nucleus;other cell component	transporter activity	VEGFA-VEGFR2 signaling pathway	NA	NA	19	-0.748435	-0.870129	-1.01	-0.965645	0.206895	-0.307678	-0.759289	-0.681153	-0.377333	-0.592363
O00483	Cytochrome c oxidase subunit NDUFA4 OS=Homo sapiens OX=9606 GN=NDUFA4 PE=1 SV=1	Cytochrome c oxidase subunit NDUFA4	Homo sapiens	other metabolic processes;transport;other biological processes	other membranes;mitochondrion	transporter activity;other molecular function	Electron transport chain: OXPHOS system in mitochondria; Nonalcoholic fatty liver disease; Mitochondrial complex IV assembly; Oxidative phosphorylation	Respiratory electron transport; TP53 Regulates Metabolic Genes; Cytoprotection by HMOX1	Oxidative phosphorylation; Metabolic pathways; Thermogenesis; Retrograde endocannabinoid signaling; Non-alcoholic fatty liver disease; Alzheimer disease; Parkinson disease; Amyotrophic lateral sclerosis; Huntington disease; Prion disease; Pathways of neurodegeneration; Chemical carcinogenesis; Diabetic cardiomyopathy	23	-0.465962	-0.648599	-0.780523	-0.995653	0.543651	-0.56237	-0.669161	1.56014	-0.642499	0.573904
O00487	26S proteasome non-ATPase regulatory subunit 14 OS=Homo sapiens OX=9606 GN=PSMD14 PE=1 SV=1	26S proteasome non-ATPase regulatory subunit 14	Homo sapiens	cell-cell signaling;cell organization and biogenesis;protein metabolism;DNA metabolism;other metabolic processes;stress response;transport;signal transduction;other biological processes	non-structural extracellular;cytosol;nucleus;other cell component	enzyme regulator activity;other molecular function	Alzheimer's disease and miRNA effects; Parkin-ubiquitin proteasomal system pathway; Alzheimer's disease	Antigen processing: Ubiquitination & Proteasome degradation; FCERI mediated NF-kB activation; Downstream TCR signaling; Activation of NF-kappaB in B cells; Oxygen-dependent proline hydroxylation of Hypoxia-inducible Factor Alpha; ER-Phagosome pathway; Cross-presentation of soluble exogenous antigens (endosomes); SCF-beta-TrCP mediated degradation of Emi1; APC/C:Cdc20 mediated degradation of Secur…	Proteasome; Alzheimer disease; Parkinson disease; Amyotrophic lateral sclerosis; Huntington disease; Spinocerebellar ataxia; Prion disease; Pathways of neurodegeneration; Epstein-Barr virus infection	19	-0.807636	-0.48306	-0.729527	-0.074779	-0.658011	-0.0647772	-0.346074	-0.489121	-0.24475	-0.703863
O00566	U3 small nucleolar ribonucleoprotein protein MPP10 OS=Homo sapiens OX=9606 GN=MPHOSPH10 PE=1 SV=2	U3 small nucleolar ribonucleoprotein protein MPP10	Homo sapiens	RNA metabolism OR transcription;other metabolic processes;other biological processes	nucleus;other cell component	NA	NA	Major pathway of rRNA processing in the nucleolus and cytosol; rRNA modification in the nucleus and cytosol	Ribosome biogenesis in eukaryotes	1	0.247831	0.371411	1.33897	0.371592	-0.878478	-0.331261	-0.0153488	-0.66195	0.234207	-0.107913
O00571	ATP-dependent RNA helicase DDX3X OS=Homo sapiens OX=9606 GN=DDX3X PE=1 SV=3	ATP-dependent RNA helicase DDX3X	Homo sapiens	cell-cell signaling;cell organization and biogenesis;protein metabolism;RNA metabolism OR transcription;other metabolic processes;stress response;transport;signal transduction;other biological processes	non-structural extracellular;plasma membrane;other membranes;cytosol;cytoskeleton;nucleus;other cell component	enzyme regulator activity;cytoskeletal activity;translation activity;nucleic acid binding activity;other molecular function	Novel intracellular components of RIG-I-like receptor (RLR) pathway; Hepatitis B infection	Neutrophil degranulation	RIG-I-like receptor signaling pathway; Hepatitis B; Viral carcinogenesis	1	0.344244	0.159619	0.296753	-0.149799	-0.427854	-0.210989	-0.347601	-0.291602	-0.383962	-0.0374245
O14744	Protein arginine N-methyltransferase 5 OS=Homo sapiens OX=9606 GN=PRMT5 PE=1 SV=4	Protein arginine N-methyltransferase 5	Homo sapiens	cell organization and biogenesis;protein metabolism;RNA metabolism OR transcription;other metabolic processes;developmental processes;other biological processes	cytosol;ER/Golgi;nucleus;other cell component	nucleic acid binding activity;other molecular function	Transcription co-factors SKI and SKIL protein partners; Nitric oxide metabolism in cystic fibrosis	RMTs methylate histone arginines; snRNP Assembly; Regulation of TP53 Activity through Methylation	NA	15	1.10202	1.54235	2.18677	1.03365	-0.90755	-0.918467	-0.470573	-0.906105	-0.385619	-0.673104
O14818	Proteasome subunit alpha type-7 OS=Homo sapiens OX=9606 GN=PSMA7 PE=1 SV=1	Proteasome subunit alpha type-7	Homo sapiens	cell-cell signaling;cell organization and biogenesis;protein metabolism;other metabolic processes;stress response;transport;signal transduction;other biological processes	cytosol;nucleus;other cell component	other molecular function	Proteasome degradation; Alzheimer's disease and miRNA effects; Alzheimer's disease	FCERI mediated NF-kB activation; Downstream TCR signaling; Antigen processing: Ubiquitination & Proteasome degradation; Activation of NF-kappaB in B cells; Oxygen-dependent proline hydroxylation of Hypoxia-inducible Factor Alpha; ER-Phagosome pathway; Cross-presentation of soluble exogenous antigens (endosomes); SCF-beta-TrCP mediated degradation of Emi1; APC/C:Cdc20 mediated degradation of Secur…	Proteasome; Alzheimer disease; Parkinson disease; Amyotrophic lateral sclerosis; Huntington disease; Spinocerebellar ataxia; Prion disease; Pathways of neurodegeneration	22	-0.161501	-0.298047	0.0258402	0.1259	0.131791	-0.149675	-0.567576	-0.250453	-0.178458	-0.44754
O14929	Histone acetyltransferase type B catalytic subunit OS=Homo sapiens OX=9606 GN=HAT1 PE=1 SV=1	Histone acetyltransferase type B catalytic subunit	Homo sapiens	cell organization and biogenesis;protein metabolism;other metabolic processes;other biological processes	mitochondrion;nucleus;other cell component	other molecular function	Ethanol effects on histone modifications	HATs acetylate histones	Neutrophil extracellular trap formation; Alcoholism	19	-1.06643	-0.930988	-1.16936	-0.761215	-0.330946	-0.498697	-0.795952	1.13767	-0.67233	-0.975565
O14950	Myosin regulatory light chain 12B OS=Homo sapiens OX=9606 GN=MYL12B PE=1 SV=2	Myosin regulatory light chain 12B	Homo sapiens	other biological processes	cytosol;cytoskeleton;other cell component	other molecular function	Thyroid stimulating hormone (TSH) signaling pathway; Focal adhesion	RHO GTPases activate CIT; EPHA-mediated growth cone collapse; Sema4D induced cell migration and growth-cone collapse; Smooth Muscle Contraction; RHO GTPases activate PKNs; RHO GTPases Activate ROCKs; RHO GTPases activate PAKs	Axon guidance; Focal adhesion; Tight junction; Platelet activation; Leukocyte transendothelial migration; Regulation of actin cytoskeleton; Shigellosis; Salmonella infection	10	0.756959	-0.0375666	-0.0665887	-0.0166383	1.9149	0.626193	-0.516401	1.2474	0.447997	1.75555
O14957	Cytochrome b-c1 complex subunit 10 OS=Homo sapiens OX=9606 GN=UQCR11 PE=1 SV=1	Cytochrome b-c1 complex subunit 10	Homo sapiens	other metabolic processes;transport	other membranes;mitochondrion	transporter activity;other molecular function	Electron transport chain: OXPHOS system in mitochondria; Nonalcoholic fatty liver disease; Mitochondrial complex III assembly	Respiratory electron transport	Oxidative phosphorylation; Metabolic pathways; Cardiac muscle contraction; Thermogenesis; Non-alcoholic fatty liver disease; Alzheimer disease; Parkinson disease; Amyotrophic lateral sclerosis; Huntington disease; Prion disease; Pathways of neurodegeneration; Chemical carcinogenesis; Diabetic cardiomyopathy	11	0.861829	2.05601	0.484798	0.232804	-0.658011	-0.376067	0.514728	-0.917079	-0.14034	0.614916
O14979	Heterogeneous nuclear ribonucleoprotein D-like OS=Homo sapiens OX=9606 GN=HNRNPDL PE=1 SV=3	Heterogeneous nuclear ribonucleoprotein D-like	Homo sapiens	RNA metabolism OR transcription;other metabolic processes;signal transduction;other biological processes	cytosol;nucleus	nucleic acid binding activity	NA	Gene and protein expression by JAK-STAT signaling after Interleukin-12 stimulation	NA	13	-1.1324	-0.96507	-1.22036	-0.952516	-0.745229	-0.604819	-1.0503	-0.62903	-0.826457	-1.28571
O14980	Exportin-1 OS=Homo sapiens OX=9606 GN=XPO1 PE=1 SV=1	Exportin-1	Homo sapiens	cell cycle OR cell proliferation;cell organization and biogenesis;transport;other biological processes	other membranes;cytosol;nucleus;other cell component	nucleic acid binding activity;other molecular function	eIF5A regulation in response to inhibition of the nuclear export system; 22q11.2 copy number variation syndrome	Separation of Sister Chromatids; MAPK6/MAPK4 signaling; Resolution of Sister Chromatid Cohesion; RHO GTPases Activate Formins; EML4 and NUDC in mitotic spindle formation; Rev-mediated nuclear export of HIV RNA; NEP/NS2 Interacts with the Cellular Export Machinery; Amplification of signal from unattached kinetochores via a MAD2 inhibitory signal; Heme signaling; Deactivation of the beta-catenin tr…	Ribosome biogenesis in eukaryotes; Nucleocytoplasmic transport; Influenza A; Human T-cell leukemia virus 1 infection	22	0.0228677	-0.120336	0.0832099	-0.571788	-0.439968	-0.213348	-0.513346	-0.502838	-0.322642	-0.348856
O15067	Phosphoribosylformylglycinamidine synthase OS=Homo sapiens OX=9606 GN=PFAS PE=1 SV=4	Phosphoribosylformylglycinamidine synthase	Homo sapiens	other metabolic processes;other biological processes	cytosol	other molecular function	NA	Purine ribonucleoside monophosphate biosynthesis	Purine metabolism; Metabolic pathways	16	0.320564	0.478525	1.84892	0.804834	0.323185	-0.0128955	0.682764	-0.516554	0.159629	1.32493
O15144	Actin-related protein 2/3 complex subunit 2 OS=Homo sapiens OX=9606 GN=ARPC2 PE=1 SV=1	Actin-related protein 2/3 complex subunit 2	Homo sapiens	cell organization and biogenesis;transport;signal transduction;other biological processes	plasma membrane;other membranes;cytosol;cytoskeleton;nucleus;other cytoplasmic organelle;other cell component	cytoskeletal activity	Pathogenic Escherichia coli infection	Regulation of actin dynamics for phagocytic cup formation; FCGR3A-mediated phagocytosis; RHO GTPases Activate WASPs and WAVEs; Clathrin-mediated endocytosis; EPHB-mediated forward signaling	Endocytosis; Tight junction; Fc gamma R-mediated phagocytosis; Regulation of actin cytoskeleton; Bacterial invasion of epithelial cells; Pathogenic Escherichia coli infection; Shigellosis; Salmonella infection; Yersinia infection	4	0.95655	-0.361341	-0.4873	-0.973147	0.88283	-0.4138	0.704914	2.81658	-0.403849	1.50051
O15145	Actin-related protein 2/3 complex subunit 3 OS=Homo sapiens OX=9606 GN=ARPC3 PE=1 SV=3	Actin-related protein 2/3 complex subunit 3	Homo sapiens	cell organization and biogenesis;transport;signal transduction;other biological processes	cytosol;cytoskeleton;nucleus;other cell component	cytoskeletal activity	Pathogenic Escherichia coli infection	Regulation of actin dynamics for phagocytic cup formation; FCGR3A-mediated phagocytosis; RHO GTPases Activate WASPs and WAVEs; Clathrin-mediated endocytosis; EPHB-mediated forward signaling	Endocytosis; Tight junction; Fc gamma R-mediated phagocytosis; Regulation of actin cytoskeleton; Bacterial invasion of epithelial cells; Pathogenic Escherichia coli infection; Shigellosis; Salmonella infection; Yersinia infection	16	0.205545	0.264298	0.153328	0.465367	2.3946	0.583744	0.215319	0.240601	0.568979	0.440617
O15162	Phospholipid scramblase 1 OS=Homo sapiens OX=9606 GN=PLSCR1 PE=1 SV=1	Phospholipid scramblase 1	Homo sapiens	cell organization and biogenesis;other metabolic processes;stress response;transport;other biological processes	extracellular matrix;plasma membrane;other membranes;cytosol;ER/Golgi;nucleus;other cell component	signal transduction activity or receptor binding;transporter activity;nucleic acid binding activity;other molecular function	EGF/EGFR signaling pathway; Complement system in neuronal development and plasticity	NA	NA	21	-0.17165	-1.15008	-1.09606	-0.993778	1.05242	0.175765	1.92776	0.457323	0.174544	1.11474
O15212	Prefoldin subunit 6 OS=Homo sapiens OX=9606 GN=PFDN6 PE=1 SV=1	Prefoldin subunit 6	Homo sapiens	cell organization and biogenesis;other biological processes	other cell component	other molecular function	Cellular proteostasis	Prefoldin mediated transfer of substrate to CCT/TriC	NA	22	-0.547152	0.505303	-0.203639	-0.311093	0.0276145	-0.416158	-0.446132	-0.247709	-0.284524	-0.425753
O15260	Surfeit locus protein 4 OS=Homo sapiens OX=9606 GN=SURF4 PE=1 SV=3	Surfeit locus protein 4	Homo sapiens	cell organization and biogenesis;transport;other biological processes	plasma membrane;other membranes;cytosol;ER/Golgi;other cytoplasmic organelle	NA	NA	COPI-dependent Golgi-to-ER retrograde traffic; Neutrophil degranulation	NA	4	0.564133	-0.548789	-1.05144	-0.916882	0.231122	-0.25108	1.38546	2.87693	-0.231491	0.136875
O15355	Protein phosphatase 1G OS=Homo sapiens OX=9606 GN=PPM1G PE=1 SV=1	Protein phosphatase 1G	Homo sapiens	protein metabolism;other metabolic processes;other biological processes	other membranes;nucleus;other cell component	other molecular function	VEGFA-VEGFR2 signaling pathway; mRNA processing	NA	NA	13	-2.09483	-1.86093	-2.06497	-1.68209	-0.471463	-0.979782	-1.47115	-0.286116	-1.0187	-1.23317
O15371	Eukaryotic translation initiation factor 3 subunit D OS=Homo sapiens OX=9606 GN=EIF3D PE=1 SV=1	Eukaryotic translation initiation factor 3 subunit D	Homo sapiens	cell organization and biogenesis;protein metabolism;other metabolic processes;other biological processes	cytosol;translational apparatus;other cell component	nucleic acid binding activity	Translation factors; VEGFA-VEGFR2 signaling pathway; nsp1 from SARS-CoV-2 inhibits translation initiation in the host cell	L13a-mediated translational silencing of Ceruloplasmin expression; Translation initiation complex formation; Formation of a pool of free 40S subunits; Formation of the ternary complex, and subsequently, the 43S complex; Ribosomal scanning and start codon recognition; GTP hydrolysis and joining of the 60S ribosomal subunit	NA	19	-0.638491	-0.831178	0.0640867	-0.404868	-0.856673	-0.517563	-0.568339	-1.09265	-0.463512	-0.656443
O15400	Syntaxin-7 OS=Homo sapiens OX=9606 GN=STX7 PE=1 SV=4	Syntaxin-7	Homo sapiens	cell organization and biogenesis;transport;other biological processes	plasma membrane;other membranes;ER/Golgi;other cytoplasmic organelle;other cell component	other molecular function	NA	NA	SNARE interactions in vesicular transport; Phagosome	18	-0.268062	0.902109	1.22104	-0.243575	-0.330946	-0.498697	0.312321	-0.917079	3.85538	0.0779206
O15511	Actin-related protein 2/3 complex subunit 5 OS=Homo sapiens OX=9606 GN=ARPC5 PE=1 SV=3	Actin-related protein 2/3 complex subunit 5	Homo sapiens	cell organization and biogenesis;transport;developmental processes;signal transduction;other biological processes	non-structural extracellular;cytosol;cytoskeleton;nucleus;other cytoplasmic organelle;other cell component	cytoskeletal activity	Pathogenic Escherichia coli infection; Regulation of actin cytoskeleton	Neutrophil degranulation; Regulation of actin dynamics for phagocytic cup formation; FCGR3A-mediated phagocytosis; RHO GTPases Activate WASPs and WAVEs; Clathrin-mediated endocytosis; EPHB-mediated forward signaling	Endocytosis; Tight junction; Fc gamma R-mediated phagocytosis; Regulation of actin cytoskeleton; Bacterial invasion of epithelial cells; Pathogenic Escherichia coli infection; Shigellosis; Salmonella infection; Yersinia infection	6	1.05127	0.278904	-0.0315295	-0.704949	1.27289	1.29122	0.487231	0.610949	0.131455	0.987865
O43175	D-3-phosphoglycerate dehydrogenase OS=Homo sapiens OX=9606 GN=PHGDH PE=1 SV=4	D-3-phosphoglycerate dehydrogenase	Homo sapiens	cell cycle OR cell proliferation;cell organization and biogenesis;other metabolic processes;developmental processes;other biological processes	cytosol	other molecular function	Trans-sulfuration and one-carbon metabolism; Clear cell renal cell carcinoma pathways; Neuroinflammation and glutamatergic signaling	Serine biosynthesis	Glycine, serine and threonine metabolism; Cysteine and methionine metabolism; Metabolic pathways; Carbon metabolism; Biosynthesis of amino acids	1	0.0854515	-0.115467	-0.025155	0.840469	-0.301874	0.0861514	0.23976	-0.672923	-0.430366	-0.284776
O43242	26S proteasome non-ATPase regulatory subunit 3 OS=Homo sapiens OX=9606 GN=PSMD3 PE=1 SV=2	26S proteasome non-ATPase regulatory subunit 3	Homo sapiens	cell-cell signaling;cell organization and biogenesis;protein metabolism;other metabolic processes;stress response;transport;signal transduction;other biological processes	non-structural extracellular;cytosol;nucleus;other cell component	enzyme regulator activity	Proteasome degradation; Alzheimer's disease and miRNA effects; Parkin-ubiquitin proteasomal system pathway; Alzheimer's disease	Antigen processing: Ubiquitination & Proteasome degradation; FCERI mediated NF-kB activation; Downstream TCR signaling; Activation of NF-kappaB in B cells; Oxygen-dependent proline hydroxylation of Hypoxia-inducible Factor Alpha; ER-Phagosome pathway; Cross-presentation of soluble exogenous antigens (endosomes); SCF-beta-TrCP mediated degradation of Emi1; APC/C:Cdc20 mediated degradation of Secur…	Proteasome; Alzheimer disease; Parkinson disease; Amyotrophic lateral sclerosis; Huntington disease; Spinocerebellar ataxia; Prion disease; Pathways of neurodegeneration; Epstein-Barr virus infection	23	-0.271445	-0.458716	-0.149456	0.00211682	-0.0959435	-0.135525	0.0931107	0.39697	-0.156913	0.327835
O43390	Heterogeneous nuclear ribonucleoprotein R OS=Homo sapiens OX=9606 GN=HNRNPR PE=1 SV=1	Heterogeneous nuclear ribonucleoprotein R	Homo sapiens	RNA metabolism OR transcription;other metabolic processes;other biological processes	ER/Golgi;nucleus;other cell component	nucleic acid binding activity	mRNA processing	mRNA Splicing - Major Pathway; Processing of Capped Intron-Containing Pre-mRNA	NA	22	-0.335721	-0.271268	-0.506423	-0.440503	-0.420586	-0.319469	-0.540079	-0.552218	-0.423737	-0.650035
O43488	Aflatoxin B1 aldehyde reductase member 2 OS=Homo sapiens OX=9606 GN=AKR7A2 PE=1 SV=3	Aflatoxin B1 aldehyde reductase member 2	Homo sapiens	other metabolic processes	cytosol;ER/Golgi	other molecular function	Aflatoxin B1 metabolism; Metapathway biotransformation Phase I and II	Aflatoxin activation and detoxification	Metabolism of xenobiotics by cytochrome P450	16	1.32529	0.417665	0.344561	0.0358759	0.933707	0.727598	-0.352184	-0.845752	-0.115481	0.211208
O43592	Exportin-T OS=Homo sapiens OX=9606 GN=XPOT PE=1 SV=2	Exportin-T	Homo sapiens	transport	cytosol;nucleus;other cell component	nucleic acid binding activity;other molecular function	NA	tRNA processing in the nucleus	Nucleocytoplasmic transport	1	0.0786857	-0.648599	1.71506	0.266563	-0.0402213	-0.741598	-0.201716	-0.316292	-0.312698	0.28426
O43615	Mitochondrial import inner membrane translocase subunit TIM44 OS=Homo sapiens OX=9606 GN=TIMM44 PE=1 SV=2	Mitochondrial import inner membrane translocase subunit TIM44	Homo sapiens	cell organization and biogenesis;transport	other membranes;mitochondrion;nucleus	other molecular function	NA	Mitochondrial protein import	NA	1	0.430508	0.427402	-0.159018	0.397849	-0.861519	-0.741598	-0.244489	-0.316292	-0.327614	0.267599
O43617	Trafficking protein particle complex subunit 3 OS=Homo sapiens OX=9606 GN=TRAPPC3 PE=1 SV=1	Trafficking protein particle complex subunit 3	Homo sapiens	cell organization and biogenesis;transport	other membranes;cytosol;ER/Golgi;other cell component	NA	NA	RAB GEFs exchange GTP for GDP on RABs; COPII-mediated vesicle transport	NA	6	0.811085	-0.319956	1.31985	-0.868119	0.204472	-0.701507	0.0938745	0.473783	-0.53146	1.69403
O43707	Alpha-actinin-4 OS=Homo sapiens OX=9606 GN=ACTN4 PE=1 SV=2	Alpha-actinin-4	Homo sapiens	stress response;transport;signal transduction;other biological processes	non-structural extracellular;cytosol;cytoskeleton;nucleus;other cell component	signal transduction activity or receptor binding;cytoskeletal activity;nucleic acid binding activity;other molecular function	Arrhythmogenic right ventricular cardiomyopathy; Primary focal segmental glomerulosclerosis (FSGS); Focal adhesion; Striated muscle contraction pathway; Ebola virus pathway in host; Nephrotic syndrome	Platelet degranulation ; Nephrin family interactions	Focal adhesion; Adherens junction; Tight junction; Leukocyte transendothelial migration; Regulation of actin cytoskeleton; Shigellosis; Amoebiasis; Viral carcinogenesis; Systemic lupus erythematosus	22	-0.139512	-0.22258	-0.0888991	0.388471	0.432207	0.56252	-0.578269	-0.505581	-0.204975	0.221461
O43747	AP-1 complex subunit gamma-1 OS=Homo sapiens OX=9606 GN=AP1G1 PE=1 SV=5	AP-1 complex subunit gamma-1	Homo sapiens	cell organization and biogenesis;transport;other biological processes	other membranes;cytosol;ER/Golgi;other cytoplasmic organelle;other cell component	cytoskeletal activity;other molecular function	NA	MHC class II antigen presentation; Lysosome Vesicle Biogenesis; Golgi Associated Vesicle Biogenesis; Nef mediated downregulation of MHC class I complex cell surface expression	Lysosome; Human immunodeficiency virus 1 infection	11	1.3236	1.04574	0.277629	0.259061	-0.977809	-0.60246	0.355094	-0.143463	-0.272923	0.718727
O43765	Small glutamine-rich tetratricopeptide repeat-containing protein alpha OS=Homo sapiens OX=9606 GN=SGTA PE=1 SV=1	Small glutamine-rich tetratricopeptide repeat-containing protein alpha	Homo sapiens	cell organization and biogenesis;protein metabolism;other metabolic processes;stress response;transport;other biological processes	other membranes;cytosol;nucleus;other cell component	other molecular function	NA	Insertion of tail-anchored proteins into the endoplasmic reticulum membrane	NA	1	-0.18349	0.339764	-0.101648	0.367841	0.0106556	-0.30532	0.171018	-0.247709	0.0916799	-0.00410262
O43776	Asparagine--tRNA ligase, cytoplasmic OS=Homo sapiens OX=9606 GN=NARS1 PE=1 SV=1	Asparagine--tRNA ligase, cytoplasmic	Homo sapiens	protein metabolism;RNA metabolism OR transcription;other metabolic processes;other biological processes	cytosol;other cell component	signal transduction activity or receptor binding;nucleic acid binding activity;other molecular function	Photodynamic therapy-induced unfolded protein response	Cytosolic tRNA aminoacylation	Aminoacyl-tRNA biosynthesis	22	0.0397822	-0.263965	0.0385891	0.139029	-0.335791	0.161616	-0.527858	-0.368415	-0.324299	-0.130982
O43852	Calumenin OS=Homo sapiens OX=9606 GN=CALU PE=1 SV=2	Calumenin	Homo sapiens	protein metabolism;other metabolic processes	non-structural extracellular;other membranes;cytosol;ER/Golgi;other cell component	other molecular function	NOTCH1 regulation of endothelial cell calcification; VEGFA-VEGFR2 signaling pathway	Platelet degranulation ; Regulation of Insulin-like Growth Factor (IGF) transport and uptake by Insulin-like Growth Factor Binding Proteins (IGFBPs); Post-translational protein phosphorylation	NA	1	-0.391539	0.607547	0.306314	0.155908	-0.481154	0.0248366	0.0205498	-0.478148	-0.0558187	-0.501368
O43866	CD5 antigen-like OS=Homo sapiens OX=9606 GN=CD5L PE=1 SV=1	CD5 antigen-like	Homo sapiens	protein metabolism;other metabolic processes;stress response;transport;other biological processes	non-structural extracellular;plasma membrane;other membranes;other cell component	other molecular function	NA	NA	NA	18	-0.756893	-0.113033	-0.404432	-0.281085	-0.192852	0.487055	1.41525	-0.64549	2.74831	0.00230544
O60234	Glia maturation factor gamma OS=Homo sapiens OX=9606 GN=GMFG PE=1 SV=1	Glia maturation factor gamma	Homo sapiens	cell organization and biogenesis;protein metabolism;other metabolic processes;transport;signal transduction;other biological processes	non-structural extracellular;other cell component	signal transduction activity or receptor binding;enzyme regulator activity;cytoskeletal activity;other molecular function	NA	Neutrophil degranulation	NA	14	2.05938	-0.950464	-0.525546	-0.935637	7.36357	0.85966	-0.466754	2.05393	0.716477	-0.933271
O60493	Sorting nexin-3 OS=Homo sapiens OX=9606 GN=SNX3 PE=1 SV=3	Sorting nexin-3	Homo sapiens	cell-cell signaling;cell organization and biogenesis;protein metabolism;other metabolic processes;transport;signal transduction;other biological processes	other membranes;cytosol;other cytoplasmic organelle;other cell component	other molecular function	NA	Ub-specific processing proteases; WNT ligand biogenesis and trafficking	Endocytosis	1	0.219076	0.403058	0.456113	0.14278	0.0809141	-0.194481	-0.527858	0.0650287	-0.0375886	-0.260425
O60506	Heterogeneous nuclear ribonucleoprotein Q OS=Homo sapiens OX=9606 GN=SYNCRIP PE=1 SV=2	Heterogeneous nuclear ribonucleoprotein Q	Homo sapiens	RNA metabolism OR transcription;other metabolic processes;stress response;other biological processes	ER/Golgi;nucleus;other cell component	nucleic acid binding activity	NA	NA	NA	22	-0.41691	-0.385685	-0.413994	-0.179807	-0.34306	-0.288812	-0.325451	-0.332752	-0.221548	-0.397558
O60841	Eukaryotic translation initiation factor 5B OS=Homo sapiens OX=9606 GN=EIF5B PE=1 SV=4	Eukaryotic translation initiation factor 5B	Homo sapiens	protein metabolism;other metabolic processes;other biological processes	cytosol;other cell component	nucleic acid binding activity;other molecular function	Translation factors; Ciliary landscape	GTP hydrolysis and joining of the 60S ribosomal subunit	NA	22	-0.0701623	-0.84335	-0.955819	-0.404868	-1.09894	-0.609535	0.66596	0.185735	-0.718734	-0.500087
O75083	WD repeat-containing protein 1 OS=Homo sapiens OX=9606 GN=WDR1 PE=1 SV=4	WD repeat-containing protein 1	Homo sapiens	cell organization and biogenesis;transport;developmental processes;other biological processes	non-structural extracellular;plasma membrane;other membranes;cytosol;cytoskeleton;other cell component	cytoskeletal activity	Hypertrophy model	Platelet degranulation	NA	10	0.0296335	-0.319956	0.0385891	-0.151675	1.93913	0.185198	-0.13221	1.23368	0.0469331	0.495726
O75113	NEDD4-binding protein 1 OS=Homo sapiens OX=9606 GN=N4BP1 PE=1 SV=4	NEDD4-binding protein 1	Homo sapiens	RNA metabolism OR transcription;other metabolic processes;stress response;other biological processes	cytosol;nucleus	nucleic acid binding activity;other molecular function	NA	NA	NA	16	0.460954	1.46445	0.0481507	0.424106	0.0421508	0.046061	0.372661	0.180248	1.40259	0.618761
O75131	Copine-3 OS=Homo sapiens OX=9606 GN=CPNE3 PE=1 SV=1	Copine-3	Homo sapiens	protein metabolism;other metabolic processes;transport;signal transduction;other biological processes	plasma membrane;other membranes;cytosol;mitochondrion;nucleus;other cytoplasmic organelle;other cell component	signal transduction activity or receptor binding;kinase activity;other molecular function	NA	Neutrophil degranulation; Glycerophospholipid biosynthesis	NA	21	0.122663	-0.524445	-0.80602	-0.573664	0.281999	-0.135525	0.798097	0.772804	0.628641	0.809721
O75165	DnaJ homolog subfamily C member 13 OS=Homo sapiens OX=9606 GN=DNAJC13 PE=1 SV=5	DnaJ homolog subfamily C member 13	Homo sapiens	cell organization and biogenesis;transport;other biological processes	plasma membrane;other membranes;cytosol;other cytoplasmic organelle;other cell component	NA	NA	Neutrophil degranulation	NA	6	1.50966	-0.0886888	0.0863971	-0.442378	-0.207388	-0.630759	1.41066	0.0924618	-0.102223	1.33134
O75347	Tubulin-specific chaperone A OS=Homo sapiens OX=9606 GN=TBCA PE=1 SV=3	Tubulin-specific chaperone A	Homo sapiens	cell organization and biogenesis;other biological processes	cytosol;cytoskeleton;nucleus;other cell component	cytoskeletal activity;other molecular function	VEGFA-VEGFR2 signaling pathway	Post-chaperonin tubulin folding pathway	NA	19	-0.900666	-1.12574	-1.11518	0.133402	-0.866364	-0.607177	-0.904411	-0.878672	-0.460197	-1.26136
O75367	Core histone macro-H2A.1 OS=Homo sapiens OX=9606 GN=MACROH2A1 PE=1 SV=4	Core histone macro-H2A.1	Homo sapiens	cell organization and biogenesis;other biological processes	nucleus;other cell component	enzyme regulator activity;nucleic acid binding activity;other molecular function	H19 action Rb-E2F1 signaling and CDK-Beta-catenin activity; FBXL10 enhancement of MAP/ERK signaling in diffuse large B-cell lymphoma	NA	Necroptosis; Neutrophil extracellular trap formation; Alcoholism; Systemic lupus erythematosus	10	0.778948	-0.354038	-0.547857	-0.481764	1.8083	0.263021	-0.657704	1.15138	-0.297783	1.90037
O75368	SH3 domain-binding glutamic acid-rich-like protein OS=Homo sapiens OX=9606 GN=SH3BGRL PE=1 SV=1	SH3 domain-binding glutamic acid-rich-like protein	Homo sapiens	NA	nucleus;other cell component	other molecular function	NA	NA	NA	11	1.02421	1.84178	1.06168	0.540387	-0.556258	-0.0600607	0.271076	-0.527528	0.206033	0.23684
O75369	Filamin-B OS=Homo sapiens OX=9606 GN=FLNB PE=1 SV=2	Filamin-B	Homo sapiens	cell organization and biogenesis;developmental processes;signal transduction;other biological processes	plasma membrane;other membranes;cytosol;cytoskeleton;nucleus;other cell component	cytoskeletal activity;other molecular function	Focal adhesion; MAPK signaling pathway; VEGFA-VEGFR2 signaling pathway; Ebola virus pathway in host	ISG15 antiviral mechanism	MAPK signaling pathway; Focal adhesion; Salmonella infection; Proteoglycans in cancer	5	-0.251148	-0.363775	-0.276944	1.06553	-0.0523348	2.16614	-0.0550663	-0.176383	0.0436185	-0.186092
O75390	Citrate synthase, mitochondrial OS=Homo sapiens OX=9606 GN=CS PE=1 SV=2	Citrate synthase, mitochondrial	Homo sapiens	other metabolic processes	mitochondrion	other molecular function	TCA cycle and deficiency of pyruvate dehydrogenase complex (PDHc); Amino acid metabolism; Fluoroacetic acid toxicity; TCA cycle (aka Krebs or citric acid cycle)	Mitochondrial protein import; Citric acid cycle (TCA cycle)	Citrate cycle (TCA cycle); Glyoxylate and dicarboxylate metabolism; Metabolic pathways; Carbon metabolism; 2-Oxocarboxylic acid metabolism; Biosynthesis of amino acids	21	-0.572524	-0.159286	-0.490487	-0.68807	-0.575639	-0.465681	1.51225	0.202194	-0.450253	-0.0143555
O75400	Pre-mRNA-processing factor 40 homolog A OS=Homo sapiens OX=9606 GN=PRPF40A PE=1 SV=2	Pre-mRNA-processing factor 40 homolog A	Homo sapiens	cell cycle OR cell proliferation;cell organization and biogenesis;RNA metabolism OR transcription;other metabolic processes;other biological processes	nucleus	NA	mRNA processing	mRNA Splicing - Major Pathway	Spliceosome	19	-0.668937	-0.646165	-0.688094	-0.68807	-0.260688	-0.557653	-0.304829	-0.371159	-0.115481	-0.478299
O75431	Metaxin-2 OS=Homo sapiens OX=9606 GN=MTX2 PE=1 SV=1	Metaxin-2	Homo sapiens	cell organization and biogenesis;transport	other membranes;mitochondrion;nucleus;other cell component	NA	NA	Mitochondrial protein import; Cristae formation	NA	23	-0.496409	0.310552	-0.547857	-0.879372	0.783499	-0.659059	-0.0237505	0.237858	0.320386	-0.521874
O75531	Barrier-to-autointegration factor OS=Homo sapiens OX=9606 GN=BANF1 PE=1 SV=1	Barrier-to-autointegration factor	Homo sapiens	cell cycle OR cell proliferation;cell organization and biogenesis;DNA metabolism;other metabolic processes;transport;other biological processes	cytosol;nucleus;other cell component	nucleic acid binding activity;other molecular function	Envelope proteins and their potential roles in EDMD physiopathology; Familial partial lipodystrophy (FPLD); Progeria-associated lipodystrophy	Vpr-mediated nuclear import of PICs; 2-LTR circle formation; Integration of viral DNA into host genomic DNA; Autointegration results in viral DNA circles; APOBEC3G mediated resistance to HIV-1 infection; Nuclear Envelope Breakdown; Initiation of Nuclear Envelope (NE) Reformation	NA	22	-0.239308	0.0719811	-0.149456	-0.28296	-0.456927	-0.644909	0.122899	-0.67018	-0.14697	-0.460357
O75533	Splicing factor 3B subunit 1 OS=Homo sapiens OX=9606 GN=SF3B1 PE=1 SV=3	Splicing factor 3B subunit 1	Homo sapiens	cell organization and biogenesis;RNA metabolism OR transcription;other metabolic processes;other biological processes	nucleus	nucleic acid binding activity;other molecular function	mRNA processing	B-WICH complex positively regulates rRNA expression; mRNA Splicing - Major Pathway; mRNA Splicing - Minor Pathway	Spliceosome	1	0.33917	0.551556	0.583601	-0.108538	-0.437545	-0.623685	-0.166581	-0.417795	-0.045875	0.737951
O75534	Cold shock domain-containing protein E1 OS=Homo sapiens OX=9606 GN=CSDE1 PE=1 SV=2	Cold shock domain-containing protein E1	Homo sapiens	cell organization and biogenesis;RNA metabolism OR transcription;other metabolic processes;developmental processes;other biological processes	plasma membrane;other membranes;cytosol;ER/Golgi;other cell component	nucleic acid binding activity	NA	NA	NA	1	0.0414737	0.777955	0.685592	1.05803	-0.236461	0.312544	-0.473628	-0.445228	0.139741	-0.443696
O75563	Src kinase-associated phosphoprotein 2 OS=Homo sapiens OX=9606 GN=SKAP2 PE=1 SV=1	Src kinase-associated phosphoprotein 2	Homo sapiens	cell organization and biogenesis;signal transduction;other biological processes	plasma membrane;other membranes;cytosol;nucleus;other cell component	NA	NA	Signal regulatory protein family interactions	Yersinia infection	6	0.789096	1.22345	0.172452	-0.614925	0.14875	-0.557653	1.41754	0.824927	-0.132054	0.855859
O75594	Peptidoglycan recognition protein 1 OS=Homo sapiens OX=9606 GN=PGLYRP1 PE=1 SV=1	Peptidoglycan recognition protein 1	Homo sapiens	other metabolic processes;stress response;transport;other biological processes	non-structural extracellular;other cell component	other molecular function	NA	Neutrophil degranulation; Antimicrobial peptides	NA	4	-1.02414	0.485828	-0.968568	-0.277334	1.12268	-0.152033	0.998977	2.65472	0.721449	0.813566
O75643	U5 small nuclear ribonucleoprotein 200 kDa helicase OS=Homo sapiens OX=9606 GN=SNRNP200 PE=1 SV=2	U5 small nuclear ribonucleoprotein 200 kDa helicase	Homo sapiens	cell organization and biogenesis;RNA metabolism OR transcription;other metabolic processes	nucleus	other molecular function	NA	mRNA Splicing - Major Pathway; mRNA Splicing - Minor Pathway	Spliceosome	1	0.190322	0.171791	0.182013	0.358463	-0.17347	-0.425591	-0.217756	-0.0200141	-0.259665	0.0715125
O75874	Isocitrate dehydrogenase [NADP] cytoplasmic OS=Homo sapiens OX=9606 GN=IDH1 PE=1 SV=2	Isocitrate dehydrogenase [NADP] cytoplasmic	Homo sapiens	other metabolic processes;stress response;transport;developmental processes;other biological processes	non-structural extracellular;cytosol;mitochondrion;other cytoplasmic organelle;other cell component	other molecular function	Glutathione metabolism; TCA cycle and deficiency of pyruvate dehydrogenase complex (PDHc); Amino acid metabolism	Neutrophil degranulation; Peroxisomal protein import; Abnormal conversion of 2-oxoglutarate to 2-hydroxyglutarate; NADPH regeneration	Citrate cycle (TCA cycle); Glutathione metabolism; Metabolic pathways; Carbon metabolism; 2-Oxocarboxylic acid metabolism; Biosynthesis of amino acids; Peroxisome; Central carbon metabolism in cancer	23	0.543835	0.0695467	0.0290274	0.334082	0.575146	-0.444457	0.108387	0.144585	0.259066	-0.000257784
O75923	Dysferlin OS=Homo sapiens OX=9606 GN=DYSF PE=1 SV=1	Dysferlin	Homo sapiens	cell organization and biogenesis;stress response;transport;other biological processes	plasma membrane;other membranes;cytoskeleton;other cytoplasmic organelle;other cell component	other molecular function	NA	Smooth Muscle Contraction	NA	21	0.291809	0.00138372	-0.200451	-0.584917	0.56061	-0.347768	1.88804	-0.00355425	-0.374018	0.321427
O75934	Pre-mRNA-splicing factor SPF27 OS=Homo sapiens OX=9606 GN=BCAS2 PE=1 SV=1	Pre-mRNA-splicing factor SPF27	Homo sapiens	RNA metabolism OR transcription;other metabolic processes	cytoskeleton;nucleus;other cell component	NA	NA	mRNA Splicing - Major Pathway	Spliceosome	23	-0.531929	-0.814138	-0.933508	-0.836235	-0.166202	-0.288812	-0.379681	0.432633	0.0850507	-0.484707
O75937	DnaJ homolog subfamily C member 8 OS=Homo sapiens OX=9606 GN=DNAJC8 PE=1 SV=2	DnaJ homolog subfamily C member 8	Homo sapiens	RNA metabolism OR transcription;other metabolic processes	non-structural extracellular;cytosol;nucleus	other molecular function	mRNA processing	mRNA Splicing - Major Pathway	NA	19	-1.0918	-0.930988	-0.962193	-0.969396	-0.224347	-0.600102	-0.888371	0.059542	-0.465169	-0.962749
O75947	ATP synthase subunit d, mitochondrial OS=Homo sapiens OX=9606 GN=ATP5PD PE=1 SV=3	ATP synthase subunit d, mitochondrial	Homo sapiens	cell organization and biogenesis;other metabolic processes;transport;other biological processes	other membranes;mitochondrion	transporter activity;other molecular function	Electron transport chain: OXPHOS system in mitochondria; Oxidative phosphorylation	Cristae formation; Formation of ATP by chemiosmotic coupling	Oxidative phosphorylation; Metabolic pathways; Thermogenesis; Alzheimer disease; Parkinson disease; Amyotrophic lateral sclerosis; Huntington disease; Prion disease; Pathways of neurodegeneration; Chemical carcinogenesis; Diabetic cardiomyopathy	23	0.117589	-0.0643449	0.0895843	-0.768717	1.77923	-0.0930763	-0.384264	0.457323	-0.471798	0.0894551
O76003	Glutaredoxin-3 OS=Homo sapiens OX=9606 GN=GLRX3 PE=1 SV=2	Glutaredoxin-3	Homo sapiens	cell organization and biogenesis;protein metabolism;other metabolic processes;other biological processes	cytosol;cytoskeleton;nucleus;other cell component	other molecular function	NA	Iron uptake and transport	NA	19	-0.865146	0.123103	-0.786897	-0.431125	-1.11833	-0.835928	-0.907466	-0.966458	-0.572892	-0.953777
O76021	Ribosomal L1 domain-containing protein 1 OS=Homo sapiens OX=9606 GN=RSL1D1 PE=1 SV=3	Ribosomal L1 domain-containing protein 1	Homo sapiens	RNA metabolism OR transcription;other metabolic processes;other biological processes	nucleus;other cell component	nucleic acid binding activity	Senescence and autophagy in cancer	NA	NA	19	-1.53158	0.0232932	-0.541482	-0.0316423	-1.49142	-0.4138	-0.540843	-0.730533	-0.325957	-1.14474
O76094	Signal recognition particle subunit SRP72 OS=Homo sapiens OX=9606 GN=SRP72 PE=1 SV=3	Signal recognition particle subunit SRP72	Homo sapiens	transport	cytosol;ER/Golgi;translational apparatus;other cell component	nucleic acid binding activity;other molecular function	NA	SRP-dependent cotranslational protein targeting to membrane	Protein export	23	0.264746	0.0622435	0.0449635	-0.0560239	0.097873	0.16869	-0.191023	-0.0419607	-0.0972509	0.391916
O76096	Cystatin-F OS=Homo sapiens OX=9606 GN=CST7 PE=1 SV=1	Cystatin-F	Homo sapiens	other biological processes	non-structural extracellular;ER/Golgi;other cytoplasmic organelle;other cell component	enzyme regulator activity;other molecular function	NA	NA	NA	14	-0.437208	-1.41056	-0.203639	2.35588	5.85422	4.31687	-1.35505	3.31312	1.32304	-1.1332
O94776	Metastasis-associated protein MTA2 OS=Homo sapiens OX=9606 GN=MTA2 PE=1 SV=1	Metastasis-associated protein MTA2	Homo sapiens	cell organization and biogenesis;protein metabolism;DNA metabolism;other metabolic processes;other biological processes	nucleus;other cell component	nucleic acid binding activity;other molecular function	Effect of progerin on genes involved in Hutchinson-Gilford progeria syndrome	Potential therapeutics for SARS; Regulation of PTEN gene transcription; HDACs deacetylate histones; RNA Polymerase I Transcription Initiation; ERCC6 (CSB) and EHMT2 (G9a) positively regulate rRNA expression; Regulation of TP53 Activity through Acetylation	NA	1	-0.0109614	-0.0180914	0.40193	0.521632	-0.238883	0.0908679	-0.180329	-0.305319	1.07611	0.106116
O95232	Luc7-like protein 3 OS=Homo sapiens OX=9606 GN=LUC7L3 PE=1 SV=2	Luc7-like protein 3	Homo sapiens	cell organization and biogenesis;RNA metabolism OR transcription;other metabolic processes	nucleus	nucleic acid binding activity	NA	NA	NA	19	-2.49063	0.79743	-0.767774	0.86485	-1.49142	0.255946	-1.42838	-1.26548	-1.1894	-0.0809994
O95352	Ubiquitin-like modifier-activating enzyme ATG7 OS=Homo sapiens OX=9606 GN=ATG7 PE=1 SV=1	Ubiquitin-like modifier-activating enzyme ATG7	Homo sapiens	cell organization and biogenesis;protein metabolism;other metabolic processes;stress response;transport;other biological processes	non-structural extracellular;cytosol;cytoskeleton;other cell component	other molecular function	Nanoparticle triggered autophagic cell death; Ferroptosis; Neurodegeneration with brain iron accumulation (NBIA) subtypes pathway; Autophagy; Senescence and autophagy in cancer	Neutrophil degranulation; Antigen processing: Ubiquitination & Proteasome degradation; Signaling by BRAF and RAF1 fusions; Macroautophagy	Autophagy; Autophagy; Ferroptosis; Neutrophil extracellular trap formation	21	0.692683	0.181529	-0.0697759	-0.697447	-0.384246	-0.406725	2.26001	-0.453458	-0.191716	0.345778
O95373	Importin-7 OS=Homo sapiens OX=9606 GN=IPO7 PE=1 SV=1	Importin-7	Homo sapiens	stress response;transport;signal transduction;other biological processes	cytosol;nucleus	transporter activity;enzyme regulator activity;other molecular function	NA	NA	Nucleocytoplasmic transport	23	-0.252839	-0.334562	-0.64666	-0.316719	0.124523	-0.187407	-0.0856183	0.108922	0.356846	-0.257862
O95379	Tumor necrosis factor alpha-induced protein 8 OS=Homo sapiens OX=9606 GN=TNFAIP8 PE=1 SV=1	Tumor necrosis factor alpha-induced protein 8	Homo sapiens	other biological processes	nucleus;other cell component	enzyme regulator activity	NA	PI Metabolism	NA	6	0.530304	-0.354038	0.10552	-0.538029	0.744736	-0.017612	0.516256	0.589002	0.124826	0.348341
O95466	Formin-like protein 1 OS=Homo sapiens OX=9606 GN=FMNL1 PE=1 SV=3	Formin-like protein 1	Homo sapiens	cell organization and biogenesis;other biological processes	plasma membrane;other membranes;cytosol;other cell component	cytoskeletal activity;other molecular function	NA	RHO GTPases Activate Formins; CDC42 GTPase cycle; RAC1 GTPase cycle	NA	6	2.39767	0.325158	0.0640867	-0.564286	0.492774	-0.510488	1.31137	0.0732586	0.540805	0.784089
O95716	Ras-related protein Rab-3D OS=Homo sapiens OX=9606 GN=RAB3D PE=1 SV=1	Ras-related protein Rab-3D	Homo sapiens	protein metabolism;other metabolic processes;transport;other biological processes	plasma membrane;other membranes;cytoskeleton;ER/Golgi;other cytoplasmic organelle;other cell component	cytoskeletal activity;other molecular function	NA	Neutrophil degranulation; RAB geranylgeranylation	Pancreatic secretion	16	0.518464	0.892371	1.20192	0.930493	0.180245	0.317261	0.129009	0.147328	1.6661	-0.0745913
O95782	AP-2 complex subunit alpha-1 OS=Homo sapiens OX=9606 GN=AP2A1 PE=1 SV=3	AP-2 complex subunit alpha-1	Homo sapiens	cell-cell signaling;cell organization and biogenesis;protein metabolism;other metabolic processes;transport;signal transduction;other biological processes	plasma membrane;other membranes;cytosol;ER/Golgi;other cytoplasmic organelle;other cell component	signal transduction activity or receptor binding;other molecular function	Synaptic vesicle pathway; VEGFA-VEGFR2 signaling pathway; GABA receptor signaling; EGF/EGFR signaling pathway; Fragile X syndrome; mBDNF and proBDNF regulation of GABA neurotransmission	Recycling pathway of L1; MHC class II antigen presentation; Potential therapeutics for SARS; Cargo recognition for clathrin-mediated endocytosis; WNT5A-dependent internalization of FZD4; EPH-ephrin mediated repulsion of cells; LDL clearance; Trafficking of GluR2-containing AMPA receptors; Nef Mediated CD4 Down-regulation; Retrograde neurotrophin signalling; Nef Mediated CD8 Down-regulation; WNT5A…	Endocytosis; Synaptic vesicle cycle; Endocrine and other factor-regulated calcium reabsorption; Huntington disease	1	0.109132	0.0987594	0.424241	0.0452535	-0.212233	0.187557	0.0358258	-0.272399	0.731393	-0.143798
O95810	Caveolae-associated protein 2 OS=Homo sapiens OX=9606 GN=CAVIN2 PE=1 SV=3	Caveolae-associated protein 2	Homo sapiens	cell organization and biogenesis	plasma membrane;other membranes;cytosol;nucleus;other cell component	other molecular function	Glucocorticoid receptor pathway; Nuclear receptors meta-pathway	NA	NA	22	-0.469345	-0.307784	-0.162205	0.82734	-0.0959435	-0.437382	-0.303301	-0.63726	-0.393905	-0.955059
O95816	BAG family molecular chaperone regulator 2 OS=Homo sapiens OX=9606 GN=BAG2 PE=1 SV=1	BAG family molecular chaperone regulator 2	Homo sapiens	protein metabolism;other metabolic processes;other biological processes	cytosol;cytoskeleton;other cell component	cytoskeletal activity;other molecular function	NA	Regulation of HSF1-mediated heat shock response	Protein processing in endoplasmic reticulum	22	-0.290051	0.196135	-0.00603181	-0.117916	-0.0571802	-0.222781	-0.0535387	-0.598854	0.136427	-0.457793
O95831	Apoptosis-inducing factor 1, mitochondrial OS=Homo sapiens OX=9606 GN=AIFM1 PE=1 SV=1	Apoptosis-inducing factor 1, mitochondrial	Homo sapiens	cell organization and biogenesis;stress response;transport;developmental processes;signal transduction;other biological processes	other membranes;cytosol;mitochondrion;nucleus;other cell component	nucleic acid binding activity;other molecular function	Apoptosis modulation and signaling; Nanomaterial induced apoptosis; Apoptosis modulation by HSP70	NA	Apoptosis; Necroptosis	1	-0.0228016	0.0695467	0.153328	0.983007	-0.442391	0.116809	-0.16429	-0.179126	-0.221548	-0.00410262
P00338	L-lactate dehydrogenase A chain OS=Homo sapiens OX=9606 GN=LDHA PE=1 SV=2	L-lactate dehydrogenase A chain	Homo sapiens	other metabolic processes;stress response;developmental processes;other biological processes	cytosol	other molecular function	Cori cycle; HIF1A and PPARG regulation of glycolysis; Photodynamic therapy-induced HIF-1 survival signaling; VEGFA-VEGFR2 signaling pathway; Amino acid metabolism; Clear cell renal cell carcinoma pathways; PI3K/AKT/mTOR - VitD3 signaling; Metabolic reprogramming in colon cancer; Aerobic glycolysis; Glycolysis in senescence; Orexin receptor pathway; CCL18 signaling pathway; Glycolysis and gluconeo…	Pyruvate metabolism	Glycolysis / Gluconeogenesis; Cysteine and methionine metabolism; Pyruvate metabolism; Propanoate metabolism; Metabolic pathways; HIF-1 signaling pathway; Glucagon signaling pathway; Central carbon metabolism in cancer	13	-1.39964	-1.25233	-1.51039	-0.530527	-0.597444	-0.225139	-1.06175	0.117152	-0.612667	-1.23317
P00352	Retinal dehydrogenase 1 OS=Homo sapiens OX=9606 GN=ALDH1A1 PE=1 SV=2	Retinal dehydrogenase 1	Homo sapiens	other metabolic processes;other biological processes	cytosol;other cell component	enzyme regulator activity;other molecular function	Folate-alcohol and cancer pathway hypotheses; Fatty acid omega-oxidation; Dopaminergic neurogenesis; Amino acid metabolism; Ethanol effects on histone modifications; Tryptophan metabolism; Vitamin A and carotenoid metabolism	RA biosynthesis pathway; Ethanol oxidation; Fructose catabolism	Retinol metabolism; Metabolic pathways	16	0.501549	0.395755	0.551729	1.17056	1.05242	0.376217	0.327597	-0.297089	-0.137026	0.335525
P00367	Glutamate dehydrogenase 1, mitochondrial OS=Homo sapiens OX=9606 GN=GLUD1 PE=1 SV=2	Glutamate dehydrogenase 1, mitochondrial	Homo sapiens	other metabolic processes;other biological processes	mitochondrion;ER/Golgi;other cell component	other molecular function	VEGFA-VEGFR2 signaling pathway; Amino acid metabolism; Metabolic reprogramming in colon cancer; 22q11.2 copy number variation syndrome; Amino acid metabolism pathway excerpt: histidine catabolism extension	Transcriptional activation of mitochondrial biogenesis; Glutamate and glutamine metabolism	Arginine biosynthesis; Alanine, aspartate and glutamate metabolism; Nitrogen metabolism; Metabolic pathways; Carbon metabolism; Necroptosis; Proximal tubule bicarbonate reclamation	16	0.175099	0.171791	0.825829	1.38437	0.00581016	0.517713	-0.497306	-0.102314	-0.110509	0.571341
P00374	Dihydrofolate reductase OS=Homo sapiens OX=9606 GN=DHFR PE=1 SV=2	Dihydrofolate reductase	Homo sapiens	cell cycle OR cell proliferation;cell organization and biogenesis;other metabolic processes;stress response;developmental processes;other biological processes	cytosol;mitochondrion	nucleic acid binding activity;other molecular function	Fluoropyrimidine activity; Folate metabolism; One-carbon metabolism; Retinoblastoma gene in cancer; Trans-sulfuration and one-carbon metabolism; Ethanol effects on histone modifications; Nucleotide metabolism	G1/S-Specific Transcription; Metabolism of folate and pterines; Tetrahydrobiopterin (BH4) synthesis, recycling, salvage and regulation	One carbon pool by folate; Folate biosynthesis; Metabolic pathways; Biosynthesis of cofactors; Antifolate resistance	15	-0.305274	0.310552	3.16205	-0.316719	-0.631362	-0.545862	0.695748	-0.554961	-0.407164	-0.0348613
P00387	NADH-cytochrome b5 reductase 3 OS=Homo sapiens OX=9606 GN=CYB5R3 PE=1 SV=3	NADH-cytochrome b5 reductase 3	Homo sapiens	other metabolic processes;transport;other biological processes	non-structural extracellular;other membranes;cytosol;mitochondrion;ER/Golgi;other cytoplasmic organelle;other cell component	other molecular function	Oxidation by cytochrome P450	Neutrophil degranulation; Phase I - Functionalization of compounds; Vitamin C (ascorbate) metabolism	Amino sugar and nucleotide sugar metabolism	7	0.574282	0.249692	0.829016	1.83261	1.66052	0.659208	-0.435438	-0.121517	-0.0889645	-0.111758
P00390	Glutathione reductase, mitochondrial OS=Homo sapiens OX=9606 GN=GSR PE=1 SV=2	Glutathione reductase, mitochondrial	Homo sapiens	other metabolic processes;stress response;other biological processes	plasma membrane;other membranes;cytosol;mitochondrion	other molecular function	Glutathione metabolism; Selenium micronutrient network; Nuclear receptors meta-pathway; NRF2 pathway; Amino acid metabolism; One-carbon metabolism and related pathways; Oxidative stress response; Vitamin D-sensitive calcium signaling in depression; Sulfation biotransformation reaction; Metapathway biotransformation Phase I and II	NA	Glutathione metabolism; Metabolic pathways; Thyroid hormone synthesis; Diabetic cardiomyopathy	13	-0.970016	-1.2645	-1.44665	-1.0613	-0.362441	-0.503413	-0.850181	-0.533014	0.315414	-0.710271
P00450	Ceruloplasmin OS=Homo sapiens OX=9606 GN=CP PE=1 SV=1	Ceruloplasmin	Homo sapiens	protein metabolism;other metabolic processes;transport;other biological processes	non-structural extracellular;plasma membrane;other membranes;ER/Golgi	other molecular function	Ferroptosis; Neurodegeneration with brain iron accumulation (NBIA) subtypes pathway	Regulation of Insulin-like Growth Factor (IGF) transport and uptake by Insulin-like Growth Factor Binding Proteins (IGFBPs); Post-translational protein phosphorylation; Metal ion SLC transporters; Iron uptake and transport; Defective SLC40A1 causes hemochromatosis 4 (HFE4) (macrophages); Defective CP causes aceruloplasminemia (ACERULOP)	Porphyrin and chlorophyll metabolism; Ferroptosis	8	0.672386	-0.901776	0.0577123	0.236555	1.08876	0.755897	-0.14825	-0.0940837	0.388334	3.17814
P00491	Purine nucleoside phosphorylase OS=Homo sapiens OX=9606 GN=PNP PE=1 SV=2	Purine nucleoside phosphorylase	Homo sapiens	other metabolic processes;transport;other biological processes	non-structural extracellular;cytosol;nucleus;other cell component	other molecular function	VEGFA-VEGFR2 signaling pathway	Neutrophil degranulation; Purine catabolism; Purine salvage	Purine metabolism; Pyrimidine metabolism; Nicotinate and nicotinamide metabolism; Metabolic pathways	22	-0.594513	-0.663205	-1.08968	-0.172305	-0.255842	-0.163824	0.423836	-0.129747	-0.596095	-0.0681832
P00492	Hypoxanthine-guanine phosphoribosyltransferase OS=Homo sapiens OX=9606 GN=HPRT1 PE=1 SV=2	Hypoxanthine-guanine phosphoribosyltransferase	Homo sapiens	cell cycle OR cell proliferation;cell organization and biogenesis;other metabolic processes;developmental processes;other biological processes	cytosol;other cell component	other molecular function	Mesodermal commitment pathway; Nucleotide metabolism	Purine salvage	Purine metabolism; Drug metabolism; Metabolic pathways	16	0.230917	0.31542	-0.00603181	0.538512	0.248081	-0.269946	-0.286497	-0.0309874	-0.229834	1.08783
P00505	Aspartate aminotransferase, mitochondrial OS=Homo sapiens OX=9606 GN=GOT2 PE=1 SV=3	Aspartate aminotransferase, mitochondrial	Homo sapiens	other metabolic processes;transport;developmental processes;other biological processes	plasma membrane;other membranes;mitochondrion;other cell component	other molecular function	Alanine and aspartate metabolism; Amino acid metabolism; Metabolic reprogramming in colon cancer; NAD metabolism in oncogene-induced senescence and mitochondrial dysfunction-associated senescence; Glycolysis and gluconeogenesis	Glyoxylate metabolism and glycine degradation; Gluconeogenesis; Aspartate and asparagine metabolism; Glutamate and glutamine metabolism; Degradation of cysteine and homocysteine	Arginine biosynthesis; Alanine, aspartate and glutamate metabolism; Cysteine and methionine metabolism; Arginine and proline metabolism; Tyrosine metabolism; Phenylalanine metabolism; Phenylalanine, tyrosine and tryptophan biosynthesis; Metabolic pathways; Carbon metabolism; 2-Oxocarboxylic acid metabolism; Biosynthesis of amino acids; Fat digestion and absorption	1	-0.340795	0.106063	0.000342599	0.285318	-0.604712	-0.465681	0.138175	-0.71133	-0.470141	-0.27196
P00558	Phosphoglycerate kinase 1 OS=Homo sapiens OX=9606 GN=PGK1 PE=1 SV=3	Phosphoglycerate kinase 1	Homo sapiens	protein metabolism;other metabolic processes;stress response;other biological processes	non-structural extracellular;other membranes;cytosol	kinase activity;other molecular function	Cori cycle; Photodynamic therapy-induced HIF-1 survival signaling; VEGFA-VEGFR2 signaling pathway; Clear cell renal cell carcinoma pathways; Metabolic reprogramming in colon cancer; Aerobic glycolysis; Glycolysis in senescence; Glycolysis and gluconeogenesis	Glycolysis; Gluconeogenesis; Manipulation of host energy metabolism	Glycolysis / Gluconeogenesis; Metabolic pathways; Carbon metabolism; Biosynthesis of amino acids; HIF-1 signaling pathway	23	0.922721	-0.658337	-0.876139	-0.134795	0.904634	0.659208	-0.690547	0.215911	-0.241435	-0.405247
P00568	Adenylate kinase isoenzyme 1 OS=Homo sapiens OX=9606 GN=AK1 PE=1 SV=3	Adenylate kinase isoenzyme 1	Homo sapiens	other metabolic processes	cytosol;other cell component	kinase activity;other molecular function	NA	Interconversion of nucleotide di- and triphosphates	Purine metabolism; Thiamine metabolism; Metabolic pathways; Biosynthesis of cofactors	7	0.562441	0.914281	0.787582	2.45528	0.933707	0.166332	-0.303301	-0.0474473	-0.138683	0.279134
P00734	Prothrombin OS=Homo sapiens OX=9606 GN=F2 PE=1 SV=2	Prothrombin	Homo sapiens	protein metabolism;other metabolic processes;stress response;transport;developmental processes;signal transduction;other biological processes	non-structural extracellular;extracellular matrix;plasma membrane;other membranes;ER/Golgi	signal transduction activity or receptor binding;enzyme regulator activity;other molecular function	Selenium micronutrient network; Vitamin B12 metabolism; Folate metabolism; Blood clotting cascade; IL1 and megakaryocytes in obesity; Regulation of actin cytoskeleton; Complement and coagulation cascades	Cell surface interactions at the vascular wall; Regulation of Complement cascade; G alpha (q) signalling events; Peptide ligand-binding receptors; Thrombin signalling through proteinase activated receptors (PARs); Regulation of Insulin-like Growth Factor (IGF) transport and uptake by Insulin-like Growth Factor Binding Proteins (IGFBPs); Intrinsic Pathway of Fibrin Clot Formation; Common Pathway o…	Phospholipase D signaling pathway; Neuroactive ligand-receptor interaction; Complement and coagulation cascades; Platelet activation; Regulation of actin cytoskeleton; Pathogenic Escherichia coli infection; Coronavirus disease; Pathways in cancer	14	0.493092	-0.633993	0.127831	-0.322346	7.5162	2.33593	-0.791369	-0.247709	0.839117	-0.705144
P00738	Haptoglobin OS=Homo sapiens OX=9606 GN=HP PE=1 SV=1	Haptoglobin	Homo sapiens	protein metabolism;other metabolic processes;stress response;transport;other biological processes	non-structural extracellular;other cell component	other molecular function	Network map of SARS-CoV-2 signaling pathway	Neutrophil degranulation; Scavenging of heme from plasma	NA	9	-1.03598	-0.646165	0.0704611	2.41214	-0.393936	3.72966	-0.28497	0.558826	0.380048	2.03238
P00740	Coagulation factor IX OS=Homo sapiens OX=9606 GN=F9 PE=1 SV=2	Coagulation factor IX	Homo sapiens	protein metabolism;other metabolic processes;stress response;transport	non-structural extracellular;plasma membrane;other membranes;ER/Golgi	other molecular function	Blood clotting cascade; Complement and coagulation cascades	Intrinsic Pathway of Fibrin Clot Formation; Defective factor IX causes thrombophilia; Defective cofactor function of FVIIIa variant; Defective F9 variant does not activate FX; Gamma-carboxylation of protein precursors; Transport of gamma-carboxylated protein precursors from the endoplasmic reticulum to the Golgi apparatus; Removal of aminoterminal propeptides from gamma-carboxylated proteins; Ext…	Complement and coagulation cascades	16	0.0583882	1.04817	0.354122	0.215925	1.94398	0.244155	0.580415	-0.379389	0.0933371	1.20574
P00747	Plasminogen OS=Homo sapiens OX=9606 GN=PLG PE=1 SV=2	Plasminogen	Homo sapiens	cell organization and biogenesis;protein metabolism;other metabolic processes;stress response;transport;other biological processes	non-structural extracellular;plasma membrane;other membranes;other cell component	signal transduction activity or receptor binding;other molecular function	Selenium micronutrient network; Vitamin B12 metabolism; Folate metabolism; Blood clotting cascade; Complement system; Fibrin complement receptor 3 signaling pathway; Complement and coagulation cascades	Platelet degranulation ; Regulation of Insulin-like Growth Factor (IGF) transport and uptake by Insulin-like Growth Factor Binding Proteins (IGFBPs); Signaling by PDGF; Activation of Matrix Metalloproteinases; Dissolution of Fibrin Clot	Neuroactive ligand-receptor interaction; Complement and coagulation cascades; Staphylococcus aureus infection; Influenza A	6	2.08982	-0.251793	0.245757	-0.277334	0.795613	1.60015	-0.136793	0.240601	0.466227	0.650801
P00748	Coagulation factor XII OS=Homo sapiens OX=9606 GN=F12 PE=1 SV=3	Coagulation factor XII	Homo sapiens	protein metabolism;other metabolic processes;stress response;other biological processes	non-structural extracellular;plasma membrane;other membranes;ER/Golgi	other molecular function	Blood clotting cascade; RAS and bradykinin pathways in COVID-19; Angiotensin II receptor type 1 pathway; Complement and coagulation cascades	Intrinsic Pathway of Fibrin Clot Formation; Defective factor XII causes hereditary angioedema; Defective SERPING1 causes hereditary angioedema	Complement and coagulation cascades	16	-0.0312588	0.0719811	0.284004	0.99426	-0.168625	1.17803	0.617841	0.268034	0.186145	0.734106
P01009	Alpha-1-antitrypsin OS=Homo sapiens OX=9606 GN=SERPINA1 PE=1 SV=3	Alpha-1-antitrypsin	Homo sapiens	cell organization and biogenesis;protein metabolism;other metabolic processes;stress response;transport;other biological processes	non-structural extracellular;other membranes;ER/Golgi;other cell component	enzyme regulator activity;other molecular function	Nuclear receptors meta-pathway; NRF2 pathway; Lung fibrosis; Lung fibrosis; Complement and coagulation cascades	Neutrophil degranulation; Regulation of Insulin-like Growth Factor (IGF) transport and uptake by Insulin-like Growth Factor Binding Proteins (IGFBPs); Post-translational protein phosphorylation; Platelet degranulation ; COPII-mediated vesicle transport; Cargo concentration in the ER	Complement and coagulation cascades	21	-0.542078	-1.20851	-0.901636	-0.496768	-0.0571802	0.340843	3.2033	-0.746993	0.940211	0.518795
P01011	Alpha-1-antichymotrypsin OS=Homo sapiens OX=9606 GN=SERPINA3 PE=1 SV=2	Alpha-1-antichymotrypsin	Homo sapiens	stress response;transport;other biological processes	non-structural extracellular;nucleus;other cytoplasmic organelle;other cell component	enzyme regulator activity;nucleic acid binding activity	Selenium micronutrient network; Vitamin B12 metabolism; Folate metabolism	Neutrophil degranulation; Platelet degranulation	NA	8	2.27081	-0.923685	-0.515985	-0.434876	0.570301	-0.199198	0.131301	0.150071	-0.120453	3.38192
P01019	Angiotensinogen OS=Homo sapiens OX=9606 GN=AGT PE=1 SV=1	Angiotensinogen	Homo sapiens	cell-cell signaling;cell organization and biogenesis;developmental processes;signal transduction;other biological processes	non-structural extracellular;cytosol	signal transduction activity or receptor binding;enzyme regulator activity;other molecular function	Physiological and pathological hypertrophy of the heart; MicroRNAs in cardiomyocyte hypertrophy; Adipogenesis; IL-6 signaling pathway; Renin-angiotensin-aldosterone system (RAAS); SARS-CoV-2 and angiotensin-converting enzyme 2 receptor: molecular mechanisms; COVID-19 adverse outcome pathway; RAS and bradykinin pathways in COVID-19; ACE inhibitor pathway; Monoamine transport	G alpha (q) signalling events; Peptide ligand-binding receptors; PPARA activates gene expression; G alpha (i) signalling events; Metabolism of Angiotensinogen to Angiotensins	NA	7	0.134504	0.994616	-0.296067	2.00328	0.315917	0.307828	1.39157	1.1651	-0.246407	-0.337322
P01023	Alpha-2-macroglobulin OS=Homo sapiens OX=9606 GN=A2M PE=1 SV=3	Alpha-2-macroglobulin	Homo sapiens	cell organization and biogenesis;transport;other biological processes	non-structural extracellular;cytosol;other cell component	signal transduction activity or receptor binding;enzyme regulator activity;other molecular function	Complement system; Complement and coagulation cascades	Intrinsic Pathway of Fibrin Clot Formation; Platelet degranulation ; Degradation of the extracellular matrix; HDL assembly	Complement and coagulation cascades	16	0.134504	0.0768499	1.06168	1.32247	-0.0765619	0.704015	0.491814	-0.118774	0.53749	1.05323
P01024	Complement C3 OS=Homo sapiens OX=9606 GN=C3 PE=1 SV=2	Complement C3	Homo sapiens	cell-cell signaling;cell organization and biogenesis;protein metabolism;other metabolic processes;stress response;transport;developmental processes;signal transduction;other biological processes	non-structural extracellular;plasma membrane;other membranes;ER/Golgi;other cytoplasmic organelle;other cell component	signal transduction activity or receptor binding;enzyme regulator activity	Allograft Rejection; Complement system; TYROBP causal network in microglia; Cells and molecules involved in local acute inflammatory response ; 16p11.2 distal deletion syndrome; Complement system in neuronal development and plasticity; Acquired partial lipodystrophy / Barraquer-Simons syndrome; Complement activation; Complement and coagulation cascades	Immunoregulatory interactions between a Lymphoid and a non-Lymphoid cell; Regulation of Complement cascade; Neutrophil degranulation; Regulation of Insulin-like Growth Factor (IGF) transport and uptake by Insulin-like Growth Factor Binding Proteins (IGFBPs); Post-translational protein phosphorylation; G alpha (i) signalling events; Peptide ligand-binding receptors; Purinergic signaling in leishma…	Neuroactive ligand-receptor interaction; Phagosome; Complement and coagulation cascades; Neutrophil extracellular trap formation; Shigellosis; Pertussis; Legionellosis; Leishmaniasis; Chagas disease; Staphylococcus aureus infection; Tuberculosis; Kaposi sarcoma-associated herpesvirus infection; Herpes simplex virus 1 infection; Coronavirus disease; Viral carcinogenesis; Systemic lupus erythematos…	5	-0.149661	-0.702156	0.491172	1.31685	1.06696	1.84305	-0.286497	0.152815	0.36016	1.97855
P01042	Kininogen-1 OS=Homo sapiens OX=9606 GN=KNG1 PE=1 SV=2	Kininogen-1	Homo sapiens	protein metabolism;other metabolic processes;stress response;transport;signal transduction;other biological processes	plasma membrane;other membranes;ER/Golgi;other cell component	signal transduction activity or receptor binding;enzyme regulator activity;other molecular function	Vitamin D receptor pathway; Cells and molecules involved in local acute inflammatory response ; RAS and bradykinin pathways in COVID-19; ACE inhibitor pathway; Complement and coagulation cascades	Platelet degranulation ; Intrinsic Pathway of Fibrin Clot Formation; G alpha (q) signalling events; G alpha (i) signalling events; Peptide ligand-binding receptors; Regulation of Insulin-like Growth Factor (IGF) transport and uptake by Insulin-like Growth Factor Binding Proteins (IGFBPs); Post-translational protein phosphorylation	cGMP-PKG signaling pathway; Sphingolipid signaling pathway; Neuroactive ligand-receptor interaction; Complement and coagulation cascades; Inflammatory mediator regulation of TRP channels; Regulation of actin cytoskeleton; Chagas disease; African trypanosomiasis; Pathways in cancer	5	-0.0414076	-0.436807	-0.299255	0.937995	1.10572	1.8289	0.00451002	0.0293655	1.20703	1.65302
P01593	Immunoglobulin kappa variable 1D-33 OS=Homo sapiens OX=9606 GN=IGKV1D-33 PE=1 SV=2	Immunoglobulin kappa variable 1D-33	Homo sapiens	protein metabolism;other metabolic processes;transport;signal transduction;other biological processes	non-structural extracellular;plasma membrane;other membranes;other cell component	other molecular function	NA	Regulation of actin dynamics for phagocytic cup formation; FCGR3A-mediated phagocytosis; Role of phospholipids in phagocytosis; FCERI mediated Ca+2 mobilization; FCGR3A-mediated IL10 synthesis; Antigen activates B Cell Receptor (BCR) leading to generation of second messengers; Scavenging of heme from plasma; Initial triggering of complement; Classical antibody-mediated complement activation; Immu…	NA	7	0.166641	1.15285	0.997938	2.90728	0.252926	0.774763	-0.0268057	-0.439742	-0.10388	0.315019
P01706	Immunoglobulin lambda variable 2-11 OS=Homo sapiens OX=9606 GN=IGLV2-11 PE=1 SV=2	Immunoglobulin lambda variable 2-11	Homo sapiens	protein metabolism;other metabolic processes;transport;signal transduction;other biological processes	non-structural extracellular;plasma membrane;other membranes;other cell component	other molecular function	NA	Regulation of actin dynamics for phagocytic cup formation; FCGR3A-mediated phagocytosis; Role of phospholipids in phagocytosis; FCERI mediated Ca+2 mobilization; FCGR3A-mediated IL10 synthesis; Antigen activates B Cell Receptor (BCR) leading to generation of second messengers; Scavenging of heme from plasma; Initial triggering of complement; Classical antibody-mediated complement activation; Immu…	NA	10	2.0357	-1.46169	-1.66019	-1.13069	2.50604	0.715807	1.68105	0.723425	-0.702161	0.397042
P01768	Immunoglobulin heavy variable 3-30 OS=Homo sapiens OX=9606 GN=IGHV3-30 PE=1 SV=2	Immunoglobulin heavy variable 3-30	Homo sapiens	cell organization and biogenesis;protein metabolism;other metabolic processes;stress response;transport;signal transduction;other biological processes	non-structural extracellular;plasma membrane;other membranes	signal transduction activity or receptor binding;other molecular function	NA	Initial triggering of complement; Classical antibody-mediated complement activation; Immunoregulatory interactions between a Lymphoid and a non-Lymphoid cell; Cell surface interactions at the vascular wall; FCGR activation; Regulation of actin dynamics for phagocytic cup formation; Role of phospholipids in phagocytosis; Scavenging of heme from plasma; Role of LAT2/NTAL/LAB on calcium mobilization…	NA	16	0.186939	-0.307784	0.806705	1.3206	1.2002	1.49639	0.477302	-0.105057	-0.223205	0.786652
P01780	Immunoglobulin heavy variable 3-7 OS=Homo sapiens OX=9606 GN=IGHV3-7 PE=1 SV=2	Immunoglobulin heavy variable 3-7	Homo sapiens	cell organization and biogenesis;protein metabolism;other metabolic processes;stress response;transport;signal transduction;other biological processes	non-structural extracellular;plasma membrane;other membranes	signal transduction activity or receptor binding;other molecular function	NA	FCERI mediated NF-kB activation; Regulation of actin dynamics for phagocytic cup formation; FCGR3A-mediated phagocytosis; Initial triggering of complement; Classical antibody-mediated complement activation; Immunoregulatory interactions between a Lymphoid and a non-Lymphoid cell; Cell surface interactions at the vascular wall; FCGR activation; Role of phospholipids in phagocytosis; Scavenging of …	NA	8	-0.0701623	-0.441676	0.143767	0.632287	0.548496	1.86192	-0.181093	-0.415052	0.582237	3.05767
P01834	Immunoglobulin kappa constant OS=Homo sapiens OX=9606 GN=IGKC PE=1 SV=2	Immunoglobulin kappa constant	Homo sapiens	cell organization and biogenesis;protein metabolism;other metabolic processes;stress response;transport;signal transduction;other biological processes	non-structural extracellular;plasma membrane;other membranes	signal transduction activity or receptor binding;other molecular function	NA	Regulation of actin dynamics for phagocytic cup formation; FCGR3A-mediated phagocytosis; Role of phospholipids in phagocytosis; FCERI mediated Ca+2 mobilization; FCGR3A-mediated IL10 synthesis; Antigen activates B Cell Receptor (BCR) leading to generation of second messengers; Scavenging of heme from plasma; Initial triggering of complement; Classical antibody-mediated complement activation; Immu…	NA	16	0.136195	-0.456282	0.284004	0.352837	0.102718	1.83362	1.23499	-0.585137	-0.148627	1.1878
P01857	Immunoglobulin heavy constant gamma 1 OS=Homo sapiens OX=9606 GN=IGHG1 PE=1 SV=1	Immunoglobulin heavy constant gamma 1	Homo sapiens	cell organization and biogenesis;protein metabolism;other metabolic processes;stress response;transport;signal transduction;other biological processes	non-structural extracellular;plasma membrane;other membranes	signal transduction activity or receptor binding;other molecular function	Interactions of natural killer cells in pancreatic cancer	Initial triggering of complement; Classical antibody-mediated complement activation; FCGR activation; Regulation of actin dynamics for phagocytic cup formation; Role of phospholipids in phagocytosis; FCGR3A-mediated IL10 synthesis; FCGR3A-mediated phagocytosis; Regulation of Complement cascade; Interleukin-4 and Interleukin-13 signaling	NA	16	-0.151352	-0.536617	0.688779	0.817962	0.107564	1.586	1.90561	-0.480891	-0.37899	0.436772
P01871	Immunoglobulin heavy constant mu OS=Homo sapiens OX=9606 GN=IGHM PE=1 SV=4	Immunoglobulin heavy constant mu	Homo sapiens	cell organization and biogenesis;stress response;transport;signal transduction;other biological processes	non-structural extracellular;plasma membrane;other membranes;other cell component	other molecular function	NA	Antigen activates B Cell Receptor (BCR) leading to generation of second messengers; Cell surface interactions at the vascular wall; CD22 mediated BCR regulation	NA	18	-1.10702	-1.0454	-0.289693	0.253435	0.163286	3.46554	0.378772	-0.423282	4.33268	-0.356546
P01876	Immunoglobulin heavy constant alpha 1 OS=Homo sapiens OX=9606 GN=IGHA1 PE=1 SV=2	Immunoglobulin heavy constant alpha 1	Homo sapiens	cell organization and biogenesis;protein metabolism;other metabolic processes;stress response;transport;signal transduction;other biological processes	non-structural extracellular;plasma membrane;other membranes	other molecular function	Inflammatory response pathway	Scavenging of heme from plasma; Cell surface interactions at the vascular wall	NA	9	0.929487	-0.237187	-0.496861	1.98265	0.844067	7.51231	-0.983082	-0.843009	0.00384361	0.270162
P02008	Hemoglobin subunit zeta OS=Homo sapiens OX=9606 GN=HBZ PE=1 SV=2	Hemoglobin subunit zeta	Homo sapiens	other metabolic processes;transport;other biological processes	cytosol;other cell component	other molecular function	NA	NA	NA	13	-1.55357	-1.00645	-0.892075	-0.759339	-0.941468	-0.805271	-1.20382	-0.933539	-0.789997	-1.38184
P02042	Hemoglobin subunit delta OS=Homo sapiens OX=9606 GN=HBD PE=1 SV=2	Hemoglobin subunit delta	Homo sapiens	other metabolic processes;stress response;transport;other biological processes	cytosol;other cell component	other molecular function	VEGFA-VEGFR2 signaling pathway	Factors involved in megakaryocyte development and platelet production	NA	3	-0.976782	-1.20851	-1.30004	12.3186	0.0421508	3.31697	-1.15112	-0.63726	-0.536432	-1.2729
P02100	Hemoglobin subunit epsilon OS=Homo sapiens OX=9606 GN=HBE1 PE=1 SV=2	Hemoglobin subunit epsilon	Homo sapiens	other metabolic processes;stress response;transport;other biological processes	cytosol;other cell component	other molecular function	NA	Factors involved in megakaryocyte development and platelet production	NA	22	-0.398304	-0.027829	-0.385309	-0.331723	-0.321255	-0.491622	-0.313994	-0.478148	-0.417107	-0.40781
P02452	Collagen alpha-1(I) chain OS=Homo sapiens OX=9606 GN=COL1A1 PE=1 SV=5	Collagen alpha-1(I) chain	Homo sapiens	cell organization and biogenesis;other metabolic processes;stress response;transport;developmental processes;signal transduction;other biological processes	non-structural extracellular;extracellular matrix;ER/Golgi;other cell component	extracellular structural activity;other molecular function	Focal adhesion; Osteoblast signaling; Focal adhesion: PI3K-Akt-mTOR-signaling pathway; miR-509-3p alteration of YAP1/ECM axis; PI3K-Akt signaling pathway; Inflammatory response pathway; Netrin-UNC5B signaling pathway; IL-18 signaling pathway; Type I collagen synthesis in the context of osteogenesis imperfecta; Angiotensin II receptor type 1 pathway; Burn wound healing; CCL18 signaling pathway; Se…	Immunoregulatory interactions between a Lymphoid and a non-Lymphoid cell; Cell surface interactions at the vascular wall; Collagen degradation; Integrin cell surface interactions; ECM proteoglycans; Collagen chain trimerization; GPVI-mediated activation cascade; Syndecan interactions; MET activates PTK2 signaling; RUNX2 regulates osteoblast differentiation; Anchoring fibril formation; Crosslinkin…	PI3K-Akt signaling pathway; Focal adhesion; ECM-receptor interaction; Platelet activation; Relaxin signaling pathway; AGE-RAGE signaling pathway in diabetic complications; Protein digestion and absorption; Amoebiasis; Human papillomavirus infection; Proteoglycans in cancer; Diabetic cardiomyopathy	18	-0.936187	0.266732	-0.598852	-0.85499	-0.619248	-0.45389	1.43663	0.152815	5.07017	-0.620558
P02458	Collagen alpha-1(II) chain OS=Homo sapiens OX=9606 GN=COL2A1 PE=1 SV=3	Collagen alpha-1(II) chain	Homo sapiens	cell organization and biogenesis;protein metabolism;other metabolic processes;developmental processes;other biological processes	non-structural extracellular;extracellular matrix;ER/Golgi;other cell component	signal transduction activity or receptor binding;extracellular structural activity;other molecular function	Neural crest differentiation; Spinal cord injury; Focal adhesion; Interactions between LOXL4 and oxidative stress pathway; Focal adhesion: PI3K-Akt-mTOR-signaling pathway; PI3K-Akt signaling pathway; Endochondral ossification; Endochondral ossification with skeletal dysplasias	Immunoregulatory interactions between a Lymphoid and a non-Lymphoid cell; Collagen degradation; Assembly of collagen fibrils and other multimeric structures; Integrin cell surface interactions; ECM proteoglycans; Collagen chain trimerization; Non-integrin membrane-ECM interactions; MET activates PTK2 signaling; Signaling by PDGF; NCAM1 interactions	PI3K-Akt signaling pathway; Focal adhesion; ECM-receptor interaction; Protein digestion and absorption; Human papillomavirus infection	20	-1.99842	-0.918816	-1.09606	-1.6202	-1.43812	-1.21325	0.0992211	-0.725046	12.5843	-0.13739
P02461	Collagen alpha-1(III) chain OS=Homo sapiens OX=9606 GN=COL3A1 PE=1 SV=4	Collagen alpha-1(III) chain	Homo sapiens	cell adhesion;cell organization and biogenesis;protein metabolism;other metabolic processes;stress response;developmental processes;signal transduction;other biological processes	non-structural extracellular;extracellular matrix;ER/Golgi	signal transduction activity or receptor binding;extracellular structural activity;other molecular function	miRNA targets in ECM and membrane receptors; Focal adhesion: PI3K-Akt-mTOR-signaling pathway; miR-509-3p alteration of YAP1/ECM axis; Inflammatory response pathway; IL-18 signaling pathway; Senescence and autophagy in cancer	Immunoregulatory interactions between a Lymphoid and a non-Lymphoid cell; Collagen degradation; Signaling by PDGF; Assembly of collagen fibrils and other multimeric structures; Integrin cell surface interactions; ECM proteoglycans; NCAM1 interactions; Collagen chain trimerization; Syndecan interactions; MET activates PTK2 signaling; Scavenging by Class A Receptors	Platelet activation; Relaxin signaling pathway; AGE-RAGE signaling pathway in diabetic complications; Protein digestion and absorption; Amoebiasis; Diabetic cardiomyopathy	20	-1.76669	0.729267	-1.10562	-1.30136	-1.16193	-0.975065	-0.624097	-0.239479	7.09372	-1.23445
P02533	Keratin, type I cytoskeletal 14 OS=Homo sapiens OX=9606 GN=KRT14 PE=1 SV=4	Keratin, type I cytoskeletal 14	Homo sapiens	cell organization and biogenesis;developmental processes;other biological processes	cytosol;cytoskeleton;nucleus;other cell component	cytoskeletal activity;other molecular function	Corticotropin-releasing hormone signaling pathway	Formation of the cornified envelope; Type I hemidesmosome assembly	Estrogen signaling pathway; Staphylococcus aureus infection	9	1.39971	-1.38379	-0.694468	3.36115	0.156018	5.16348	-1.26263	-0.458945	-0.350816	1.74145
P02538	Keratin, type II cytoskeletal 6A OS=Homo sapiens OX=9606 GN=KRT6A PE=1 SV=3	Keratin, type II cytoskeletal 6A	Homo sapiens	cell organization and biogenesis;stress response;developmental processes;other biological processes	cytosol;cytoskeleton	cytoskeletal activity	Ectoderm differentiation; Ectoderm differentiation	Formation of the cornified envelope	NA	9	1.36419	-1.43978	-0.758212	2.8979	-0.447236	4.01029	-0.965515	-0.590624	-0.286182	2.4002
P02545	Prelamin-A/C OS=Homo sapiens OX=9606 GN=LMNA PE=1 SV=1	Prelamin-A/C	Homo sapiens	cell cycle OR cell proliferation;cell organization and biogenesis;stress response;developmental processes;signal transduction;other biological processes	cytosol;cytoskeleton;nucleus;other cell component	other molecular function	Arrhythmogenic right ventricular cardiomyopathy; Adipogenesis; Fas ligand pathway and stress induction of heat shock proteins; Lamin A-processing pathway; Nephrotic syndrome; Influence of laminopathies on Wnt signaling; Overlap between signal transduction pathways contributing to LMNA laminopathies; Familial partial lipodystrophy (FPLD); Progeria-associated lipodystrophy; Acquired partial lipodys…	Signaling by BRAF and RAF1 fusions; XBP1(S) activates chaperone genes	Apoptosis; Hypertrophic cardiomyopathy; Arrhythmogenic right ventricular cardiomyopathy; Dilated cardiomyopathy	1	-0.794105	1.41577	0.475236	-0.146048	-0.568371	0.0720018	-0.808936	-0.533014	-0.407164	-0.930708
P02549	Spectrin alpha chain, erythrocytic 1 OS=Homo sapiens OX=9606 GN=SPTA1 PE=1 SV=5	Spectrin alpha chain, erythrocytic 1	Homo sapiens	cell organization and biogenesis;other metabolic processes;transport;developmental processes;signal transduction;other biological processes	plasma membrane;other membranes;cytosol;cytoskeleton;other cell component	cytoskeletal activity;other molecular function	NA	COPI-mediated anterograde transport; RAF/MAP kinase cascade; NCAM signaling for neurite out-growth; Interaction between L1 and Ankyrins	Apoptosis	7	0.707906	1.67381	1.75968	1.94327	2.01908	0.371501	-0.540079	-0.601597	-0.221548	0.486755
P02647	Apolipoprotein A-I OS=Homo sapiens OX=9606 GN=APOA1 PE=1 SV=1	Apolipoprotein A-I	Homo sapiens	cell cycle OR cell proliferation;cell organization and biogenesis;protein metabolism;other metabolic processes;stress response;transport;developmental processes;signal transduction;other biological processes	non-structural extracellular;plasma membrane;other membranes;cytosol;ER/Golgi;nucleus;other cytoplasmic organelle;other cell component	signal transduction activity or receptor binding;transporter activity;enzyme regulator activity;other molecular function	Selenium micronutrient network; Vitamin B12 metabolism; Folate metabolism; Complement system; PPAR-alpha pathway; Nuclear receptors meta-pathway; PPAR signaling pathway; Statin inhibition of cholesterol production; Familial hyperlipidemia type 1; Familial hyperlipidemia type 2; Familial hyperlipidemia type 3; Familial hyperlipidemia type 4; Familial hyperlipidemia type 5	Scavenging of heme from plasma; Platelet degranulation ; Regulation of Insulin-like Growth Factor (IGF) transport and uptake by Insulin-like Growth Factor Binding Proteins (IGFBPs); Post-translational protein phosphorylation; Retinoid metabolism and transport; PPARA activates gene expression; Amyloid fiber formation; Scavenging by Class B Receptors; Heme signaling; HDL clearance; Defective ABCA1 …	PPAR signaling pathway; Fat digestion and absorption; Vitamin digestion and absorption; Cholesterol metabolism; African trypanosomiasis; Lipid and atherosclerosis	5	0.44404	0.125538	-0.289693	1.7801	0.70355	2.40196	-0.119989	1.2858	-0.269609	1.16216
P02649	Apolipoprotein E OS=Homo sapiens OX=9606 GN=APOE PE=1 SV=1	Apolipoprotein E	Homo sapiens	cell-cell signaling;cell organization and biogenesis;protein metabolism;other metabolic processes;stress response;transport;developmental processes;signal transduction;other biological processes	non-structural extracellular;extracellular matrix;plasma membrane;other membranes;ER/Golgi;other cytoplasmic organelle;other cell component	signal transduction activity or receptor binding;transporter activity;enzyme regulator activity;cytoskeletal activity;other molecular function	Vitamin B12 metabolism; Alzheimer's disease and miRNA effects; Apoptosis-related network due to altered Notch3 in ovarian cancer; ApoE and miR-146 in inflammation and atherosclerosis; Statin inhibition of cholesterol production; Familial hyperlipidemia type 3; Alzheimer's disease	Regulation of Insulin-like Growth Factor (IGF) transport and uptake by Insulin-like Growth Factor Binding Proteins (IGFBPs); Post-translational protein phosphorylation; Retinoid metabolism and transport; Amyloid fiber formation; Scavenging by Class A Receptors; Chylomicron assembly; Chylomicron remodeling; HDL remodeling; Nuclear signaling by ERBB4; NR1H3 & NR1H2 regulate gene expression linked t…	Cholesterol metabolism; Alzheimer disease	11	0.883818	0.573466	0.768459	-0.200438	0.303803	-0.227497	1.55349	-0.467175	-0.148627	0.372691
P02654	Apolipoprotein C-I OS=Homo sapiens OX=9606 GN=APOC1 PE=1 SV=1	Apolipoprotein C-I	Homo sapiens	cell organization and biogenesis;protein metabolism;other metabolic processes;transport;signal transduction;other biological processes	non-structural extracellular;ER/Golgi	enzyme regulator activity;other molecular function	Statin inhibition of cholesterol production	NR1H3 & NR1H2 regulate gene expression linked to cholesterol transport and efflux; VLDL assembly; VLDL clearance	Cholesterol metabolism	11	1.83441	0.278904	1.11586	-0.162928	-0.599867	-0.515205	2.29514	-0.201073	-0.485056	-0.202753
P02655	Apolipoprotein C-II OS=Homo sapiens OX=9606 GN=APOC2 PE=1 SV=1	Apolipoprotein C-II	Homo sapiens	cell organization and biogenesis;other metabolic processes;transport;signal transduction;other biological processes	non-structural extracellular;other cytoplasmic organelle	enzyme regulator activity;other molecular function	MECP2 and associated Rett syndrome; Statin inhibition of cholesterol production; Familial hyperlipidemia type 1; Familial hyperlipidemia type 4; Familial hyperlipidemia type 5	Retinoid metabolism and transport; NR1H3 & NR1H2 regulate gene expression linked to cholesterol transport and efflux; Assembly of active LPL and LIPC lipase complexes; Chylomicron assembly; Chylomicron remodeling; HDL remodeling	Cholesterol metabolism	15	0.298575	0.55886	3.07918	2.2546	-0.042644	-0.512846	-0.0382627	-0.151693	-0.599409	1.56844
P02656	Apolipoprotein C-III OS=Homo sapiens OX=9606 GN=APOC3 PE=1 SV=1	Apolipoprotein C-III	Homo sapiens	cell organization and biogenesis;protein metabolism;other metabolic processes;transport;signal transduction;other biological processes	non-structural extracellular;other cytoplasmic organelle	signal transduction activity or receptor binding;enzyme regulator activity;other molecular function	PPAR-alpha pathway; Nuclear receptors meta-pathway; PPAR signaling pathway; Statin inhibition of cholesterol production	Retinoid metabolism and transport; Chylomicron assembly; Chylomicron remodeling; HDL remodeling	PPAR signaling pathway; Cholesterol metabolism	6	1.80397	0.291076	1.77562	1.06178	-0.248574	-0.50813	-0.664578	2.48463	-0.775082	2.37713
P02671	Fibrinogen alpha chain OS=Homo sapiens OX=9606 GN=FGA PE=1 SV=2	Fibrinogen alpha chain	Homo sapiens	cell adhesion;cell organization and biogenesis;protein metabolism;other metabolic processes;stress response;transport;signal transduction;other biological processes	non-structural extracellular;plasma membrane;other membranes;ER/Golgi;other cell component	signal transduction activity or receptor binding;other molecular function	Selenium micronutrient network; Folate metabolism; Blood clotting cascade; Complement system; VEGFA-VEGFR2 signaling pathway; Fibrin complement receptor 3 signaling pathway; COVID-19, thrombosis and anticoagulation; Network map of SARS-CoV-2 signaling pathway	ER-Phagosome pathway; Platelet degranulation ; Regulation of Insulin-like Growth Factor (IGF) transport and uptake by Insulin-like Growth Factor Binding Proteins (IGFBPs); Post-translational protein phosphorylation; Integrin cell surface interactions; Amyloid fiber formation; Signaling by BRAF and RAF1 fusions; MyD88:MAL(TIRAP) cascade initiated on plasma membrane; MyD88 deficiency (TLR2/4); IRAK…	Complement and coagulation cascades; Platelet activation; Neutrophil extracellular trap formation; Coronavirus disease	2	5.104	1.09199	3.21942	-1.04629	3.34672	1.03889	-1.31228	-0.299832	-0.766795	0.107398
P02675	Fibrinogen beta chain OS=Homo sapiens OX=9606 GN=FGB PE=1 SV=2	Fibrinogen beta chain	Homo sapiens	cell adhesion;cell organization and biogenesis;protein metabolism;other metabolic processes;stress response;transport;signal transduction;other biological processes	non-structural extracellular;plasma membrane;other membranes;ER/Golgi;other cell component	signal transduction activity or receptor binding;other molecular function	Selenium micronutrient network; Folate metabolism; Blood clotting cascade; Complement system; VEGFA-VEGFR2 signaling pathway; Fibrin complement receptor 3 signaling pathway; COVID-19, thrombosis and anticoagulation; Network map of SARS-CoV-2 signaling pathway; Complement and coagulation cascades	ER-Phagosome pathway; Common Pathway of Fibrin Clot Formation; Platelet degranulation ; Integrin cell surface interactions; Signaling by BRAF and RAF1 fusions; MyD88:MAL(TIRAP) cascade initiated on plasma membrane; MyD88 deficiency (TLR2/4); IRAK4 deficiency (TLR2/4); Regulation of TLR by endogenous ligand; Signaling by moderate kinase activity BRAF mutants; Paradoxical activation of RAF signalin…	Complement and coagulation cascades; Platelet activation; Neutrophil extracellular trap formation; Coronavirus disease	2	2.29449	0.792561	3.78674	-0.59617	2.64414	3.45375	-0.948711	-0.475405	-0.34253	0.0176848
P02679	Fibrinogen gamma chain OS=Homo sapiens OX=9606 GN=FGG PE=1 SV=3	Fibrinogen gamma chain	Homo sapiens	cell adhesion;cell organization and biogenesis;protein metabolism;other metabolic processes;stress response;transport;signal transduction;other biological processes	non-structural extracellular;plasma membrane;other membranes;ER/Golgi;other cell component	signal transduction activity or receptor binding;other molecular function	Selenium micronutrient network; Folate metabolism; Blood clotting cascade; Complement system; VEGFA-VEGFR2 signaling pathway; Fibrin complement receptor 3 signaling pathway; COVID-19, thrombosis and anticoagulation; Network map of SARS-CoV-2 signaling pathway	ER-Phagosome pathway; Platelet degranulation ; Regulation of Insulin-like Growth Factor (IGF) transport and uptake by Insulin-like Growth Factor Binding Proteins (IGFBPs); Post-translational protein phosphorylation; Integrin cell surface interactions; Signaling by BRAF and RAF1 fusions; MyD88:MAL(TIRAP) cascade initiated on plasma membrane; MyD88 deficiency (TLR2/4); IRAK4 deficiency (TLR2/4); Re…	Complement and coagulation cascades; Platelet activation; Neutrophil extracellular trap formation; Staphylococcus aureus infection; Coronavirus disease	2	2.70213	0.578335	3.71344	-0.594294	2.98332	3.18019	-1.01898	-0.423282	-0.350816	-0.125856
P02730	Band 3 anion transport protein OS=Homo sapiens OX=9606 GN=SLC4A1 PE=1 SV=3	Band 3 anion transport protein	Homo sapiens	cell organization and biogenesis;stress response;transport;developmental processes;other biological processes	plasma membrane;other membranes;cytoskeleton	transporter activity;cytoskeletal activity;other molecular function	NA	Erythrocytes take up carbon dioxide and release oxygen; Erythrocytes take up oxygen and release carbon dioxide; Bicarbonate transporters; Defective SLC4A1 causes hereditary spherocytosis type 4 (HSP4), distal renal tubular acidosis (dRTA) and dRTA with hemolytic anemia (dRTA-HA)	Collecting duct acid secretion	7	-0.000812669	0.259429	2.27601	1.94514	2.13537	0.343202	-0.543134	-0.362929	-0.277895	1.29802
P02743	Serum amyloid P-component OS=Homo sapiens OX=9606 GN=APCS PE=1 SV=2	Serum amyloid P-component	Homo sapiens	cell organization and biogenesis;protein metabolism;other metabolic processes;stress response;other biological processes	non-structural extracellular	other molecular function	Complement system	Amyloid fiber formation	NA	6	0.846606	-0.578002	0.334999	-0.464884	0.344989	-0.258154	1.35109	0.613692	-0.382304	1.32621
P02745	Complement C1q subcomponent subunit A OS=Homo sapiens OX=9606 GN=C1QA PE=1 SV=2	Complement C1q subcomponent subunit A	Homo sapiens	cell-cell signaling;cell organization and biogenesis;stress response;developmental processes;other biological processes	non-structural extracellular;other cell component	other molecular function	Allograft Rejection; Microglia pathogen phagocytosis pathway; Oxidative damage response; Complement system in neuronal development and plasticity; Complement activation; Complement and coagulation cascades	Initial triggering of complement; Classical antibody-mediated complement activation; Regulation of Complement cascade	Complement and coagulation cascades; Prion disease; Pertussis; Chagas disease; Staphylococcus aureus infection; Coronavirus disease; Systemic lupus erythematosus	15	3.13007	0.892371	2.81464	0.0114944	0.134214	-0.505772	-0.267403	-0.362929	0.327015	0.76871
P02747	Complement C1q subcomponent subunit C OS=Homo sapiens OX=9606 GN=C1QC PE=1 SV=3	Complement C1q subcomponent subunit C	Homo sapiens	cell organization and biogenesis;stress response;other biological processes	non-structural extracellular;other cell component	NA	Allograft Rejection; Microglia pathogen phagocytosis pathway; Oxidative damage response; TYROBP causal network in microglia; Complement system in neuronal development and plasticity; Complement activation; Complement and coagulation cascades	Initial triggering of complement; Classical antibody-mediated complement activation; Regulation of Complement cascade	Complement and coagulation cascades; Prion disease; Pertussis; Chagas disease; Staphylococcus aureus infection; Coronavirus disease; Systemic lupus erythematosus	16	0.137887	0.349502	0.519857	-0.162928	0.391021	0.352635	1.08147	0.172018	0.12814	0.812284
P02748	Complement component C9 OS=Homo sapiens OX=9606 GN=C9 PE=1 SV=2	Complement component C9	Homo sapiens	cell organization and biogenesis;stress response;other biological processes	non-structural extracellular;plasma membrane;other membranes;other cell component	NA	Allograft Rejection; Complement system; Complement system in neuronal development and plasticity; Complement activation; Complement and coagulation cascades	Regulation of Complement cascade; Terminal pathway of complement	Complement and coagulation cascades; Prion disease; Amoebiasis; Coronavirus disease; Systemic lupus erythematosus	21	1.47414	-0.962636	-0.793271	-0.843737	1.98274	-0.234572	1.22506	-0.582394	2.25444	0.240685
P02749	Beta-2-glycoprotein 1 OS=Homo sapiens OX=9606 GN=APOH PE=1 SV=3	Beta-2-glycoprotein 1	Homo sapiens	protein metabolism;other metabolic processes;stress response;transport;other biological processes	non-structural extracellular;other cell component	enzyme regulator activity;other molecular function	NA	Platelet degranulation	Cholesterol metabolism	5	0.39837	0.179094	0.392369	1.44251	1.44005	3.80041	-0.385028	-0.738763	0.87392	0.183013
P02750	Leucine-rich alpha-2-glycoprotein OS=Homo sapiens OX=9606 GN=LRG1 PE=1 SV=2	Leucine-rich alpha-2-glycoprotein	Homo sapiens	transport;other biological processes	non-structural extracellular;other membranes;other cell component	signal transduction activity or receptor binding	Network map of SARS-CoV-2 signaling pathway	Neutrophil degranulation	NA	16	-0.334029	-0.317522	-0.493674	0.330331	0.214163	0.810137	0.281005	-0.538501	1.98762	2.05288
P02751-1	Isoform 1 of Fibronectin OS=Homo sapiens OX=9606 GN=FN1	Isoform 1 of Fibronectin	Homo sapiens	NA	NA	NA	NA	NA	NA	2	4.0333	0.967837	1.40271	-0.384238	1.31892	0.416308	-0.228449	0.394227	-0.365732	-0.341167
P02763	Alpha-1-acid glycoprotein 1 OS=Homo sapiens OX=9606 GN=ORM1 PE=1 SV=1	Alpha-1-acid glycoprotein 1	Homo sapiens	stress response;transport;other biological processes	non-structural extracellular;other cell component	NA	Vitamin D receptor pathway	Neutrophil degranulation; Platelet degranulation	NA	21	-0.751818	-0.448979	-0.4873	0.0114944	0.691436	0.557803	2.22106	-0.313549	-0.0674198	1.41336
P02765	Alpha-2-HS-glycoprotein OS=Homo sapiens OX=9606 GN=AHSG PE=1 SV=2	Alpha-2-HS-glycoprotein	Homo sapiens	protein metabolism;other metabolic processes;stress response;transport;developmental processes;other biological processes	extracellular matrix;ER/Golgi;other cell component	enzyme regulator activity	NA	Neutrophil degranulation; Platelet degranulation ; Regulation of Insulin-like Growth Factor (IGF) transport and uptake by Insulin-like Growth Factor Binding Proteins (IGFBPs); Post-translational protein phosphorylation	NA	5	-0.477803	-0.906645	-0.640286	1.34686	1.22685	2.9986	0.0243688	-0.362929	1.09931	-0.500087
P02786	Transferrin receptor protein 1 OS=Homo sapiens OX=9606 GN=TFRC PE=1 SV=2	Transferrin receptor protein 1	Homo sapiens	cell organization and biogenesis;protein metabolism;other metabolic processes;transport;developmental processes;signal transduction;other biological processes	non-structural extracellular;plasma membrane;other membranes;other cytoplasmic organelle;other cell component	nucleic acid binding activity;other molecular function	Iron metabolism in placenta; Ferroptosis; 3q29 copy number variation syndrome	RHOC GTPase cycle; RND2 GTPase cycle; RHOA GTPase cycle; CDC42 GTPase cycle; RAC1 GTPase cycle; RHOQ GTPase cycle; RHOG GTPase cycle; RAC2 GTPase cycle; RAC3 GTPase cycle; RHOB GTPase cycle; RHOJ GTPase cycle; Golgi Associated Vesicle Biogenesis; RND1 GTPase cycle; Cargo recognition for clathrin-mediated endocytosis; Transferrin endocytosis and recycling; RHOH GTPase cycle	HIF-1 signaling pathway; Endocytosis; Phagosome; Ferroptosis; Hematopoietic cell lineage	19	-0.93957	-0.724065	-0.892075	-0.669315	-0.737961	-0.234572	-0.0481921	-0.598854	-0.519859	-1.05759
P02790	Hemopexin OS=Homo sapiens OX=9606 GN=HPX PE=1 SV=2	Hemopexin	Homo sapiens	protein metabolism;other metabolic processes;transport;other biological processes	non-structural extracellular;other cell component	transporter activity;other molecular function	NA	Scavenging of heme from plasma	NA	16	-0.13782	-0.095992	0.0481507	0.485998	-0.141975	1.18982	0.867603	-0.151693	0.683332	0.814848
P02792	Ferritin light chain OS=Homo sapiens OX=9606 GN=FTL PE=1 SV=2	Ferritin light chain	Homo sapiens	transport;other biological processes	non-structural extracellular;cytosol;other cytoplasmic organelle;other cell component	other molecular function	Nuclear receptors meta-pathway; NRF2 pathway; Ferroptosis; Neurodegeneration with brain iron accumulation (NBIA) subtypes pathway	Neutrophil degranulation; Scavenging by Class A Receptors; Golgi Associated Vesicle Biogenesis; Iron uptake and transport	Ferroptosis; Necroptosis; Mineral absorption	12	2.82561	4.38329	0.392369	-1.14382	-0.125016	-0.0341199	0.344401	-0.13249	-0.577864	0.667462
P04003	C4b-binding protein alpha chain OS=Homo sapiens OX=9606 GN=C4BPA PE=1 SV=2	C4b-binding protein alpha chain	Homo sapiens	stress response;other biological processes	non-structural extracellular;plasma membrane;other membranes	NA	Complement system; Complement system in neuronal development and plasticity	Regulation of Complement cascade	Complement and coagulation cascades; Pertussis	21	-0.161501	-0.0594761	0.166077	-0.209815	-0.197697	0.241796	1.15174	-0.17364	1.29321	1.59663
P04004	Vitronectin OS=Homo sapiens OX=9606 GN=VTN PE=1 SV=1	Vitronectin	Homo sapiens	cell adhesion;cell organization and biogenesis;transport;developmental processes;other biological processes	non-structural extracellular;extracellular matrix;plasma membrane;other membranes;ER/Golgi;other cell component	signal transduction activity or receptor binding;extracellular structural activity;other molecular function	Primary focal segmental glomerulosclerosis (FSGS); Complement system; Focal adhesion; Focal adhesion: PI3K-Akt-mTOR-signaling pathway; PI3K-Akt signaling pathway; Epithelial to mesenchymal transition in colorectal cancer; Inflammatory response pathway; Complement system in neuronal development and plasticity; Senescence and autophagy in cancer	Regulation of Complement cascade; Integrin cell surface interactions; ECM proteoglycans; Syndecan interactions; Molecules associated with elastic fibres	PI3K-Akt signaling pathway; Focal adhesion; ECM-receptor interaction; Complement and coagulation cascades; Human papillomavirus infection; Proteoglycans in cancer	5	1.53503	-0.811703	-0.200451	-0.494893	2.11114	2.50573	0.339818	0.45458	0.293869	-0.328351
P04075	Fructose-bisphosphate aldolase A OS=Homo sapiens OX=9606 GN=ALDOA PE=1 SV=2	Fructose-bisphosphate aldolase A	Homo sapiens	cell organization and biogenesis;other metabolic processes;transport;other biological processes	non-structural extracellular;cytosol;cytoskeleton;other cell component	cytoskeletal activity;other molecular function	VEGFA-VEGFR2 signaling pathway; Clear cell renal cell carcinoma pathways; Aerobic glycolysis; 16p11.2 proximal deletion syndrome; Glycolysis and gluconeogenesis; Sudden infant death syndrome (SIDS) susceptibility pathways	Neutrophil degranulation; Platelet degranulation ; Glycolysis; Gluconeogenesis	Glycolysis / Gluconeogenesis; Pentose phosphate pathway; Fructose and mannose metabolism; Metabolic pathways; Carbon metabolism; Biosynthesis of amino acids; HIF-1 signaling pathway	19	-0.922655	-0.792228	-0.92076	-0.879372	0.206895	-0.121375	-1.05182	-0.530271	-0.713762	-1.1819
P04080	Cystatin-B OS=Homo sapiens OX=9606 GN=CSTB PE=1 SV=2	Cystatin-B	Homo sapiens	transport;other biological processes	non-structural extracellular;cytosol;nucleus;other cell component	enzyme regulator activity;other molecular function	NA	Neutrophil degranulation	NA	5	-0.635108	-0.884735	-0.770961	1.8945	-0.364864	1.96333	-0.760817	0.0567987	-0.561291	-0.738466
P04083	Annexin A1 OS=Homo sapiens OX=9606 GN=ANXA1 PE=1 SV=2	Annexin A1	Homo sapiens	cell-cell signaling;cell organization and biogenesis;protein metabolism;other metabolic processes;stress response;transport;developmental processes;signal transduction;other biological processes	non-structural extracellular;plasma membrane;other membranes;cytosol;cytoskeleton;mitochondrion;nucleus;other cytoplasmic organelle;other cell component	signal transduction activity or receptor binding;enzyme regulator activity;nucleic acid binding activity;other molecular function	Integrated breast cancer pathway; Spinal cord injury; VEGFA-VEGFR2 signaling pathway; Prostaglandin synthesis and regulation	G alpha (q) signalling events; G alpha (i) signalling events; Interleukin-4 and Interleukin-13 signaling; Smooth Muscle Contraction; Formyl peptide receptors bind formyl peptides and many other ligands	NA	10	1.04451	-1.09166	-0.971755	-0.168554	0.70355	1.14737	-0.47592	1.96066	-0.272923	1.70813
P04114	Apolipoprotein B-100 OS=Homo sapiens OX=9606 GN=APOB PE=1 SV=2	Apolipoprotein B-100	Homo sapiens	cell organization and biogenesis;protein metabolism;other metabolic processes;transport;developmental processes;signal transduction;other biological processes	non-structural extracellular;plasma membrane;other membranes;cytosol;ER/Golgi;other cytoplasmic organelle;other cell component	signal transduction activity or receptor binding;transporter activity;other molecular function	Selenium micronutrient network; Vitamin B12 metabolism; Folate metabolism; Statin inhibition of cholesterol production; Male infertility; Familial hyperlipidemia type 2	Cell surface interactions at the vascular wall; Regulation of Insulin-like Growth Factor (IGF) transport and uptake by Insulin-like Growth Factor Binding Proteins (IGFBPs); Post-translational protein phosphorylation; Retinoid metabolism and transport; Chylomicron assembly; Chylomicron remodeling; Cargo recognition for clathrin-mediated endocytosis; Scavenging by Class B Receptors; Regulation of T…	Fat digestion and absorption; Vitamin digestion and absorption; Cholesterol metabolism; Lipid and atherosclerosis	21	-0.706149	-0.193368	-0.436304	-0.192936	-0.301874	-0.595386	2.08204	0.0787452	1.17223	1.16985
P04181	Ornithine aminotransferase, mitochondrial OS=Homo sapiens OX=9606 GN=OAT PE=1 SV=1	Ornithine aminotransferase, mitochondrial	Homo sapiens	other metabolic processes;other biological processes	mitochondrion;nucleus;other cell component	other molecular function	Amino acid metabolism; 22q11.2 copy number variation syndrome	Glutamate and glutamine metabolism	Arginine and proline metabolism; Metabolic pathways	19	-0.714606	-0.862825	-0.825143	-0.626178	-0.820333	-0.956199	0.260383	-0.837522	-0.624268	-0.116884
P04196	Histidine-rich glycoprotein OS=Homo sapiens OX=9606 GN=HRG PE=1 SV=1	Histidine-rich glycoprotein	Homo sapiens	stress response;transport;developmental processes;other biological processes	non-structural extracellular;plasma membrane;other membranes;other cytoplasmic organelle;other cell component	signal transduction activity or receptor binding;enzyme regulator activity;other molecular function	NA	Platelet degranulation ; Dissolution of Fibrin Clot	NA	2	3.76606	0.41523	0.29994	-0.0954096	1.69686	0.72524	0.0396448	-0.508324	0.217634	0.0689493
P04217	Alpha-1B-glycoprotein OS=Homo sapiens OX=9606 GN=A1BG PE=1 SV=4	Alpha-1B-glycoprotein	Homo sapiens	transport	non-structural extracellular;other cell component	NA	Network map of SARS-CoV-2 signaling pathway	Neutrophil degranulation; Platelet degranulation	NA	5	-0.110757	-0.149549	0.00671701	2.55843	0.0784914	2.02936	0.186294	-0.14072	1.2899	0.143283
P04259	Keratin, type II cytoskeletal 6B OS=Homo sapiens OX=9606 GN=KRT6B PE=1 SV=5	Keratin, type II cytoskeletal 6B	Homo sapiens	cell organization and biogenesis;developmental processes;other biological processes	cytosol;cytoskeleton	cytoskeletal activity	NA	Formation of the cornified envelope	NA	9	0.975156	-1.27424	-1.16936	2.35775	-0.08383	5.80965	-1.37797	-0.590624	-0.354131	2.08877
P04264	Keratin, type II cytoskeletal 1 OS=Homo sapiens OX=9606 GN=KRT1 PE=1 SV=6	Keratin, type II cytoskeletal 1	Homo sapiens	cell organization and biogenesis;protein metabolism;other metabolic processes;stress response;transport;developmental processes;other biological processes	non-structural extracellular;plasma membrane;other membranes;cytosol;cytoskeleton;other cell component	bone, tooth or skin structural activity;other molecular function	Corticotropin-releasing hormone signaling pathway	Neutrophil degranulation; Formation of the cornified envelope	NA	14	-0.389847	-0.960201	-0.790084	-0.673066	4.32792	1.17095	-0.858583	4.84663	0.139741	2.0516
P04275	von Willebrand factor OS=Homo sapiens OX=9606 GN=VWF PE=1 SV=4	von Willebrand factor	Homo sapiens	cell adhesion;cell organization and biogenesis;protein metabolism;stress response;transport;other biological processes	non-structural extracellular;extracellular matrix;ER/Golgi;other cell component	signal transduction activity or receptor binding;other molecular function	Blood clotting cascade; Focal adhesion; Focal adhesion: PI3K-Akt-mTOR-signaling pathway; PI3K-Akt signaling pathway; 22q11.2 copy number variation syndrome; Complement and coagulation cascades	Platelet degranulation ; Intrinsic Pathway of Fibrin Clot Formation; Integrin cell surface interactions; Signaling by BRAF and RAF1 fusions; Signaling by moderate kinase activity BRAF mutants; Paradoxical activation of RAF signaling by kinase inactive BRAF; Signaling downstream of RAS mutants; Signaling by RAF1 mutants; MAP2K and MAPK activation; Signaling by high-kinase activity BRAF mutants; GR…	PI3K-Akt signaling pathway; Focal adhesion; ECM-receptor interaction; Complement and coagulation cascades; Platelet activation; Neutrophil extracellular trap formation; Human papillomavirus infection; Coronavirus disease	12	0.440657	3.35354	1.81705	-0.252952	0.262617	-0.298245	0.995158	-0.571421	0.583894	0.152254
P04406	Glyceraldehyde-3-phosphate dehydrogenase OS=Homo sapiens OX=9606 GN=GAPDH PE=1 SV=3	Glyceraldehyde-3-phosphate dehydrogenase	Homo sapiens	cell organization and biogenesis;protein metabolism;other metabolic processes;stress response;other biological processes	plasma membrane;other membranes;cytosol;cytoskeleton;nucleus;other cell component	enzyme regulator activity;cytoskeletal activity;other molecular function	Cori cycle; Alzheimer's disease and miRNA effects; HIF1A and PPARG regulation of glycolysis; VEGFA-VEGFR2 signaling pathway; Clear cell renal cell carcinoma pathways; Metabolic reprogramming in colon cancer; Aerobic glycolysis; 7q11.23 copy number variation syndrome; Glycolysis in senescence; Alzheimer's disease; Glycolysis and gluconeogenesis; Sudden infant death syndrome (SIDS) susceptibility p…	Glycolysis; Gluconeogenesis	Glycolysis / Gluconeogenesis; Metabolic pathways; Carbon metabolism; Biosynthesis of amino acids; HIF-1 signaling pathway; Alzheimer disease; Pathogenic Escherichia coli infection; Salmonella infection; Diabetic cardiomyopathy	19	-0.90574	-0.853088	-0.866577	-0.395491	-0.171047	-0.307678	-0.822685	-0.20656	-0.445281	-0.879444
P04632	Calpain small subunit 1 OS=Homo sapiens OX=9606 GN=CAPNS1 PE=1 SV=1	Calpain small subunit 1	Homo sapiens	cell organization and biogenesis;protein metabolism;developmental processes;other biological processes	plasma membrane;other membranes;cytosol	other molecular function	Integrin-mediated cell adhesion	Formation of the cornified envelope; Degradation of the extracellular matrix; Deregulated CDK5 triggers multiple neurodegenerative pathways in Alzheimer's disease models	Shigellosis	15	0.565824	1.14311	1.93179	0.482247	-0.134707	-0.302961	-0.582852	-1.26548	2.21632	-0.219413
P04792	Heat shock protein beta-1 OS=Homo sapiens OX=9606 GN=HSPB1 PE=1 SV=2	Heat shock protein beta-1	Homo sapiens	stress response;transport;signal transduction;other biological processes	cytosol;cytoskeleton;nucleus;other cell component	enzyme regulator activity;other molecular function	Apoptosis-related network due to altered Notch3 in ovarian cancer; Fas ligand pathway and stress induction of heat shock proteins; MAPK signaling pathway; ATM signaling in development and disease ; VEGFA-VEGFR2 signaling pathway; p38 MAPK signaling pathway; Extracellular vesicles in the crosstalk of cardiac cells; IL-18 signaling pathway; Intracellular trafficking proteins involved in CMT neuropa…	MAPK6/MAPK4 signaling; AUF1 (hnRNP D0) binds and destabilizes mRNA; Extra-nuclear estrogen signaling; VEGFA-VEGFR2 Pathway	MAPK signaling pathway; VEGF signaling pathway; Amoebiasis	22	-0.21901	-0.424635	0.22026	1.04677	0.0373053	0.987006	-0.495015	-0.741506	-0.176801	-0.705144
P04839	Cytochrome b-245 heavy chain OS=Homo sapiens OX=9606 GN=CYBB PE=1 SV=2	Cytochrome b-245 heavy chain	Homo sapiens	other metabolic processes;stress response;transport;signal transduction;other biological processes	plasma membrane;other membranes;ER/Golgi;nucleus;other cell component	transporter activity;other molecular function	Alzheimer's disease and miRNA effects; VEGFA-VEGFR2 signaling pathway; Microglia pathogen phagocytosis pathway; Oxidative stress response; Ferroptosis; Alzheimer's disease; Type II interferon signaling (IFNG)	Neutrophil degranulation; RAC1 GTPase cycle; RAC2 GTPase cycle; RAC3 GTPase cycle; Detoxification of Reactive Oxygen Species; VEGFA-VEGFR2 Pathway; ROS and RNS production in phagocytes; Cross-presentation of particulate exogenous antigens (phagosomes); RHO GTPases Activate NADPH Oxidases	HIF-1 signaling pathway; Phagosome; Ferroptosis; Necroptosis; Neutrophil extracellular trap formation; NOD-like receptor signaling pathway; Leukocyte transendothelial migration; AGE-RAGE signaling pathway in diabetic complications; Alzheimer disease; Prion disease; Pathways of neurodegeneration; Leishmaniasis; Coronavirus disease; Diabetic cardiomyopathy; Lipid and atherosclerosis	4	-0.159809	-0.670509	-0.990878	-0.907504	0.168132	-0.578878	2.03087	4.06478	-0.0773635	0.759738
P04843	Dolichyl-diphosphooligosaccharide--protein glycosyltransferase subunit 1 OS=Homo sapiens OX=9606 GN=RPN1 PE=1 SV=1	Dolichyl-diphosphooligosaccharide--protein glycosyltransferase subunit 1	Homo sapiens	protein metabolism;other metabolic processes;other biological processes	other membranes;cytosol;ER/Golgi;other cell component	NA	Proteasome degradation	SRP-dependent cotranslational protein targeting to membrane; Asparagine N-linked glycosylation; Maturation of spike protein	N-Glycan biosynthesis; Various types of N-glycan biosynthesis; Metabolic pathways; Protein processing in endoplasmic reticulum	16	1.03774	1.70546	1.60351	0.696054	0.332876	0.107376	-0.349129	-0.393105	1.46226	0.0804838
P04899	Guanine nucleotide-binding protein G(i) subunit alpha-2 OS=Homo sapiens OX=9606 GN=GNAI2 PE=1 SV=3	Guanine nucleotide-binding protein G(i) subunit alpha-2	Homo sapiens	cell-cell signaling;cell cycle OR cell proliferation;stress response;signal transduction;other biological processes	plasma membrane;other membranes;cytosol;cytoskeleton;nucleus;other cell component	signal transduction activity or receptor binding;other molecular function	Thyroid stimulating hormone (TSH) signaling pathway; Corticotropin-releasing hormone signaling pathway; S1P receptor signal transduction; Complement system; G protein signaling pathways; Chemokine signaling pathway; Hippo signaling regulation pathways; Purinergic signaling; Calcium regulation in cardiac cells	Extra-nuclear estrogen signaling; G alpha (i) signalling events; G alpha (z) signalling events; Adenylate cyclase inhibitory pathway; ADP signalling through P2Y purinoceptor 12; G alpha (s) signalling events; ADORA2B mediated anti-inflammatory cytokines production; Adrenaline,noradrenaline inhibits insulin secretion	Rap1 signaling pathway; cGMP-PKG signaling pathway; cAMP signaling pathway; Chemokine signaling pathway; Sphingolipid signaling pathway; Adrenergic signaling in cardiomyocytes; Axon guidance; Apelin signaling pathway; Gap junction; Platelet activation; Leukocyte transendothelial migration; Circadian entrainment; Retrograde endocannabinoid signaling; Glutamatergic synapse; Cholinergic synapse; Ser…	6	0.582739	0.159619	-0.506423	-0.776219	0.485506	-0.0600607	0.794278	1.70828	0.542462	1.62354
P05023	Sodium/potassium-transporting ATPase subunit alpha-1 OS=Homo sapiens OX=9606 GN=ATP1A1 PE=1 SV=1	Sodium/potassium-transporting ATPase subunit alpha-1	Homo sapiens	other metabolic processes;transport;other biological processes	plasma membrane;other membranes;cytoskeleton;ER/Golgi;other cytoplasmic organelle;other cell component	transporter activity;cytoskeletal activity;other molecular function	Pre-implantation embryo; Proximal tubule transport	Potential therapeutics for SARS; Ion homeostasis; Ion transport by P-type ATPases	cGMP-PKG signaling pathway; cAMP signaling pathway; Cardiac muscle contraction; Adrenergic signaling in cardiomyocytes; Insulin secretion; Thyroid hormone synthesis; Thyroid hormone signaling pathway; Aldosterone synthesis and secretion; Aldosterone-regulated sodium reabsorption; Endocrine and other factor-regulated calcium reabsorption; Proximal tubule bicarbonate reclamation; Salivary secretion…	1	-0.0261845	0.568597	0.194762	0.849846	-0.00388067	0.145108	-0.0199316	-0.357442	-0.00941469	-0.132264
P05089	Arginase-1 OS=Homo sapiens OX=9606 GN=ARG1 PE=1 SV=2	Arginase-1	Homo sapiens	other metabolic processes;stress response;transport;developmental processes;other biological processes	non-structural extracellular;other membranes;cytosol;mitochondrion;other cytoplasmic organelle;other cell component	other molecular function	Spinal cord injury; Amino acid metabolism; IL-18 signaling pathway	Neutrophil degranulation; Urea cycle	Arginine biosynthesis; Arginine and proline metabolism; Metabolic pathways; Biosynthesis of amino acids; Amoebiasis	5	0.104057	-0.422201	-0.187702	1.17431	0.715663	1.65675	-0.641664	1.70005	0.227577	-0.384741
P05107	Integrin beta-2 OS=Homo sapiens OX=9606 GN=ITGB2 PE=1 SV=2	Integrin beta-2	Homo sapiens	cell adhesion;cell-cell signaling;cell organization and biogenesis;other metabolic processes;stress response;transport;developmental processes;signal transduction;other biological processes	plasma membrane;other membranes;other cell component	signal transduction activity or receptor binding;other molecular function	Integrin-mediated cell adhesion; Complement system; Focal adhesion: PI3K-Akt-mTOR-signaling pathway; Microglia pathogen phagocytosis pathway; TYROBP causal network in microglia; Fibrin complement receptor 3 signaling pathway; Acute viral myocarditis; Cells and molecules involved in local acute inflammatory response ; Mechanoregulation and pathology of YAP/TAZ via Hippo and non-Hippo mechanisms; M…	Neutrophil degranulation; Immunoregulatory interactions between a Lymphoid and a non-Lymphoid cell; Cell surface interactions at the vascular wall; Integrin cell surface interactions; Interleukin-4 and Interleukin-13 signaling; Toll Like Receptor 4 (TLR4) Cascade	Rap1 signaling pathway; Phagosome; Hippo signaling pathway; Cell adhesion molecules; Complement and coagulation cascades; Neutrophil extracellular trap formation; Natural killer cell mediated cytotoxicity; Leukocyte transendothelial migration; Regulation of actin cytoskeleton; Pertussis; Legionellosis; Leishmaniasis; Malaria; Amoebiasis; Staphylococcus aureus infection; Tuberculosis; Human T-cell…	21	0.181864	-0.638861	-0.764587	-0.729331	-0.08383	-0.541146	2.29285	0.915457	0.0568768	0.916095
P05109	Protein S100-A8 OS=Homo sapiens OX=9606 GN=S100A8 PE=1 SV=1	Protein S100-A8	Homo sapiens	cell adhesion;cell-cell signaling;protein metabolism;other metabolic processes;stress response;transport;developmental processes;signal transduction;other biological processes	non-structural extracellular;plasma membrane;other membranes;cytosol;cytoskeleton;other cell component	signal transduction activity or receptor binding;cytoskeletal activity;other molecular function	Vitamin D receptor pathway	ER-Phagosome pathway; Neutrophil degranulation; MyD88:MAL(TIRAP) cascade initiated on plasma membrane; MyD88 deficiency (TLR2/4); IRAK4 deficiency (TLR2/4); Regulation of TLR by endogenous ligand; Metal sequestration by antimicrobial proteins; RHO GTPases Activate NADPH Oxidases	IL-17 signaling pathway	17	-0.408453	-1.2572	-1.51358	-1.24697	-0.132284	-0.774613	4.10229	0.770061	-0.899378	0.763583
P05120	Plasminogen activator inhibitor 2 OS=Homo sapiens OX=9606 GN=SERPINB2 PE=1 SV=2	Plasminogen activator inhibitor 2	Homo sapiens	stress response;signal transduction;other biological processes	non-structural extracellular;plasma membrane;other membranes;other cell component	enzyme regulator activity	Blood clotting cascade; Aryl hydrocarbon receptor pathway; Nuclear receptors meta-pathway; Gastrin signaling pathway; Senescence and autophagy in cancer	Gene and protein expression by JAK-STAT signaling after Interleukin-12 stimulation; Dissolution of Fibrin Clot	Complement and coagulation cascades	9	0.501549	-0.745975	-0.149456	0.262812	-0.188006	9.59229	-0.501889	-0.442485	-0.190059	0.0510067
P05141	ADP/ATP translocase 2 OS=Homo sapiens OX=9606 GN=SLC25A5 PE=1 SV=7	ADP/ATP translocase 2	Homo sapiens	cell organization and biogenesis;other metabolic processes;transport;developmental processes;other biological processes	plasma membrane;other membranes;cytoskeleton;mitochondrion	transporter activity;other molecular function	Electron transport chain: OXPHOS system in mitochondria; Alzheimer's disease and miRNA effects; Alzheimer's disease	Transport of nucleosides and free purine and pyrimidine bases across the plasma membrane; Vpr-mediated induction of apoptosis by mitochondrial outer membrane permeabilization	Calcium signaling pathway; cGMP-PKG signaling pathway; Necroptosis; Cellular senescence; Neutrophil extracellular trap formation; Alzheimer disease; Parkinson disease; Huntington disease; Spinocerebellar ataxia; Prion disease; Pathways of neurodegeneration; Influenza A; Human T-cell leukemia virus 1 infection; Chemical carcinogenesis; Diabetic cardiomyopathy	19	-1.05459	-0.913948	-0.710404	-1.04442	-0.498113	-0.519921	-1.01363	0.484756	-0.644156	-1.02298
P05154	Plasma serine protease inhibitor OS=Homo sapiens OX=9606 GN=SERPINA5 PE=1 SV=3	Plasma serine protease inhibitor	Homo sapiens	cell organization and biogenesis;stress response;transport;developmental processes;other biological processes	non-structural extracellular;plasma membrane;other membranes;other cell component	enzyme regulator activity;other molecular function	Complement and coagulation cascades	Intrinsic Pathway of Fibrin Clot Formation; Common Pathway of Fibrin Clot Formation	Complement and coagulation cascades	11	1.20689	-0.100861	0.561291	0.480371	-0.330946	-0.314753	1.08223	-0.286116	-0.00444283	0.247093
P05164	Myeloperoxidase OS=Homo sapiens OX=9606 GN=MPO PE=1 SV=1	Myeloperoxidase	Homo sapiens	cell organization and biogenesis;other metabolic processes;stress response;transport;other biological processes	non-structural extracellular;nucleus;other cytoplasmic organelle;other cell component	other molecular function	Selenium micronutrient network; Vitamin B12 metabolism; Folate metabolism; Benzene metabolism	Neutrophil degranulation; Events associated with phagocytolytic activity of PMN cells	Drug metabolism; Phagosome; Neutrophil extracellular trap formation; Transcriptional misregulation in cancer; Acute myeloid leukemia	4	-0.0414076	-0.556092	-0.331127	-0.414246	-0.0571802	-0.30532	1.62606	2.75348	-0.0409032	0.418829
P05198	Eukaryotic translation initiation factor 2 subunit 1 OS=Homo sapiens OX=9606 GN=EIF2S1 PE=1 SV=3	Eukaryotic translation initiation factor 2 subunit 1	Homo sapiens	cell organization and biogenesis;protein metabolism;other metabolic processes;stress response;transport;signal transduction;other biological processes	cytosol;translational apparatus;nucleus;other cell component	translation activity;nucleic acid binding activity	Translation factors; Alzheimer's disease and miRNA effects; Brain-derived neurotrophic factor (BDNF) signaling pathway; Ebola virus pathway in host; Nonalcoholic fatty liver disease; Unfolded protein response; nsp1 from SARS-CoV-2 inhibits translation initiation in the host cell; Alzheimer's disease	L13a-mediated translational silencing of Ceruloplasmin expression; Translation initiation complex formation; Formation of the ternary complex, and subsequently, the 43S complex; Ribosomal scanning and start codon recognition; GTP hydrolysis and joining of the 60S ribosomal subunit; ABC-family proteins mediated transport; Response of EIF2AK1 (HRI) to heme deficiency; PERK regulates gene expression…	Autophagy; Protein processing in endoplasmic reticulum; Apoptosis; Non-alcoholic fatty liver disease; Alzheimer disease; Parkinson disease; Amyotrophic lateral sclerosis; Prion disease; Pathways of neurodegeneration; Hepatitis C; Measles; Influenza A; Herpes simplex virus 1 infection; Lipid and atherosclerosis	22	-0.164884	0.0378996	-0.933508	0.0846391	-0.372132	-0.0765685	-0.0191678	-0.491865	-0.125425	-0.450104
P05386	60S acidic ribosomal protein P1 OS=Homo sapiens OX=9606 GN=RPLP1 PE=1 SV=1	60S acidic ribosomal protein P1	Homo sapiens	protein metabolism;RNA metabolism OR transcription;other metabolic processes;transport;other biological processes	cytosol;translational apparatus	enzyme regulator activity;other molecular function	Cytoplasmic ribosomal proteins	Regulation of expression of SLITs and ROBOs; L13a-mediated translational silencing of Ceruloplasmin expression; Formation of a pool of free 40S subunits; GTP hydrolysis and joining of the 60S ribosomal subunit; SRP-dependent cotranslational protein targeting to membrane; Major pathway of rRNA processing in the nucleolus and cytosol; Nonsense Mediated Decay (NMD) enhanced by the Exon Junction Comp…	Ribosome; Coronavirus disease	19	-1.07827	-0.974808	-1.01638	1.78197	-0.771879	-0.210989	-1.07321	-0.705843	-0.587808	-1.37415
P05387	60S acidic ribosomal protein P2 OS=Homo sapiens OX=9606 GN=RPLP2 PE=1 SV=1	60S acidic ribosomal protein P2	Homo sapiens	protein metabolism;RNA metabolism OR transcription;other metabolic processes;transport;other biological processes	cytosol;translational apparatus	other molecular function	VEGFA-VEGFR2 signaling pathway; Cytoplasmic ribosomal proteins	L13a-mediated translational silencing of Ceruloplasmin expression; Formation of a pool of free 40S subunits; GTP hydrolysis and joining of the 60S ribosomal subunit; Regulation of expression of SLITs and ROBOs; Major pathway of rRNA processing in the nucleolus and cytosol; Nonsense Mediated Decay (NMD) enhanced by the Exon Junction Complex (EJC); SRP-dependent cotranslational protein targeting to…	Ribosome; Coronavirus disease	13	-1.1324	-0.996717	-1.19167	-0.941263	-0.851828	-0.663775	-1.25118	-0.766196	-0.823143	-1.31647
P05388	60S acidic ribosomal protein P0 OS=Homo sapiens OX=9606 GN=RPLP0 PE=1 SV=1	60S acidic ribosomal protein P0	Homo sapiens	cell organization and biogenesis;protein metabolism;RNA metabolism OR transcription;other metabolic processes;transport;signal transduction;other biological processes	cytosol;ER/Golgi;translational apparatus;nucleus;other cell component	nucleic acid binding activity;other molecular function	Cytoplasmic ribosomal proteins	Regulation of expression of SLITs and ROBOs; Gene and protein expression by JAK-STAT signaling after Interleukin-12 stimulation; L13a-mediated translational silencing of Ceruloplasmin expression; Formation of a pool of free 40S subunits; GTP hydrolysis and joining of the 60S ribosomal subunit; Major pathway of rRNA processing in the nucleolus and cytosol; Nonsense Mediated Decay (NMD) enhanced by…	Ribosome; Coronavirus disease	19	-1.02245	-0.840916	-0.627537	-0.695572	-0.745229	-0.411441	-0.954822	-0.587881	-0.683931	-0.97172
P05455	Lupus La protein OS=Homo sapiens OX=9606 GN=SSB PE=1 SV=2	Lupus La protein	Homo sapiens	RNA metabolism OR transcription;other metabolic processes;transport;other biological processes	nucleus;other cell component	nucleic acid binding activity	NA	RNA Polymerase III Abortive And Retractive Initiation; RNA Polymerase III Transcription Termination	Systemic lupus erythematosus	19	-0.68416	-0.767884	-0.799646	-0.648684	-0.682239	-0.376067	-0.715753	-0.387619	-0.538089	-0.597489
P05543	Thyroxine-binding globulin OS=Homo sapiens OX=9606 GN=SERPINA7 PE=1 SV=2	Thyroxine-binding globulin	Homo sapiens	transport;other biological processes	non-structural extracellular	enzyme regulator activity	NA	NA	Thyroid hormone synthesis	16	0.112515	0.096325	0.746149	-0.134795	0.56061	0.680433	1.18764	-0.0172708	-0.0475323	1.55946
P05546	Heparin cofactor 2 OS=Homo sapiens OX=9606 GN=SERPIND1 PE=1 SV=3	Heparin cofactor 2	Homo sapiens	protein metabolism;other metabolic processes;stress response;other biological processes	non-structural extracellular;ER/Golgi	enzyme regulator activity;other molecular function	22q11.2 copy number variation syndrome; Complement and coagulation cascades	Regulation of Insulin-like Growth Factor (IGF) transport and uptake by Insulin-like Growth Factor Binding Proteins (IGFBPs); Post-translational protein phosphorylation; Common Pathway of Fibrin Clot Formation; Intrinsic Pathway of Fibrin Clot Formation	Complement and coagulation cascades	16	0.78233	0.113366	0.370058	0.214049	1.46186	0.772405	-0.00618317	0.657585	0.370104	1.13653
P05771	Protein kinase C beta type OS=Homo sapiens OX=9606 GN=PRKCB PE=1 SV=4	Protein kinase C beta type	Homo sapiens	cell cycle OR cell proliferation;cell organization and biogenesis;protein metabolism;other metabolic processes;stress response;transport;signal transduction;other biological processes	plasma membrane;other membranes;cytosol;cytoskeleton;nucleus;other cell component	kinase activity;other molecular function	Physiological and pathological hypertrophy of the heart; MicroRNAs in cardiomyocyte hypertrophy; Glioblastoma signaling pathways; B cell receptor signaling pathway; AGE/RAGE pathway; Corticotropin-releasing hormone signaling pathway; Oncostatin M signaling pathway; Common pathways underlying drug addiction; Myometrial relaxation and contraction pathways; Kit receptor signaling pathway; Focal adhe…	Activation of NF-kappaB in B cells; RHO GTPases Activate NADPH Oxidases; G alpha (z) signalling events; Disinhibition of SNARE formation; WNT5A-dependent internalization of FZD4; VEGFR2 mediated cell proliferation; Trafficking of GluR2-containing AMPA receptors; Depolymerisation of the Nuclear Lamina; RUNX1 regulates transcription of genes involved in differentiation of myeloid cells	EGFR tyrosine kinase inhibitor resistance; MAPK signaling pathway; ErbB signaling pathway; Ras signaling pathway; Rap1 signaling pathway; Calcium signaling pathway; Chemokine signaling pathway; NF-kappa B signaling pathway; HIF-1 signaling pathway; Phosphatidylinositol signaling system; Sphingolipid signaling pathway; mTOR signaling pathway; Vascular smooth muscle contraction; Wnt signaling pathw…	22	-0.13782	0.103628	-0.0634015	-0.416121	0.129368	0.682791	-0.194842	-0.415052	0.275639	-0.246327
P05783	Keratin, type I cytoskeletal 18 OS=Homo sapiens OX=9606 GN=KRT18 PE=1 SV=2	Keratin, type I cytoskeletal 18	Homo sapiens	cell cycle OR cell proliferation;cell organization and biogenesis;transport;developmental processes;signal transduction;other biological processes	plasma membrane;other membranes;cytosol;cytoskeleton;nucleus;other cell component	other molecular function	Pathogenic Escherichia coli infection	Formation of the cornified envelope	Estrogen signaling pathway; Staphylococcus aureus infection	1	-0.237616	0.0622435	0.599537	-0.333599	-0.851828	-0.479831	-0.445368	-0.881416	-0.173486	-0.669259
P05787	Keratin, type II cytoskeletal 8 OS=Homo sapiens OX=9606 GN=KRT8 PE=1 SV=7	Keratin, type II cytoskeletal 8	Homo sapiens	cell organization and biogenesis;stress response;developmental processes;signal transduction;other biological processes	plasma membrane;other membranes;cytosol;cytoskeleton;nucleus;other cell component	other molecular function	Primary focal segmental glomerulosclerosis (FSGS); Acute viral myocarditis	Formation of the cornified envelope	NA	19	-0.822859	-0.103295	-0.50961	-0.50427	-0.551412	-0.545862	-0.436966	-0.571421	-0.485056	-0.723087
P06493	Cyclin-dependent kinase 1 OS=Homo sapiens OX=9606 GN=CDK1 PE=1 SV=3	Cyclin-dependent kinase 1	Homo sapiens	cell cycle OR cell proliferation;cell organization and biogenesis;protein metabolism;DNA metabolism;other metabolic processes;stress response;signal transduction;other biological processes	other membranes;cytosol;cytoskeleton;mitochondrion;ER/Golgi;nucleus;other cell component	kinase activity;other molecular function	miRNA regulation of DNA damage response; Cell cycle; Microtubule cytoskeleton regulation; Spinal cord injury; Retinoblastoma gene in cancer; ATM signaling pathway; PPAR-alpha pathway; Nuclear receptors meta-pathway; TGF-beta signaling pathway; ATM signaling in development and disease ; G1 to S cell cycle control; Cohesin complex - Cornelia de Lange syndrome; DNA damage response	Nuclear Pore Complex (NPC) Disassembly; MAPK6/MAPK4 signaling; The role of GTSE1 in G2/M progression after G2 checkpoint; Resolution of Sister Chromatid Cohesion; Recruitment of NuMA to mitotic centrosomes; Regulation of PLK1 Activity at G2/M Transition; Loss of Nlp from mitotic centrosomes; Recruitment of mitotic centrosome proteins and complexes; Anchoring of the basal body to the plasma membra…	Cell cycle; Oocyte meiosis; p53 signaling pathway; Cellular senescence; Gap junction; Progesterone-mediated oocyte maturation; Human immunodeficiency virus 1 infection; Viral carcinogenesis	19	-0.635108	-0.616952	-0.503236	-0.54178	-0.449659	-0.279379	-0.299482	-0.310806	-0.344187	-0.669259
P06576	ATP synthase subunit beta, mitochondrial OS=Homo sapiens OX=9606 GN=ATP5F1B PE=1 SV=3	ATP synthase subunit beta, mitochondrial	Homo sapiens	cell organization and biogenesis;other metabolic processes;transport;developmental processes;other biological processes	plasma membrane;other membranes;mitochondrion;other cell component	signal transduction activity or receptor binding;transporter activity;other molecular function	Electron transport chain: OXPHOS system in mitochondria; 7q11.23 copy number variation syndrome; Oxidative phosphorylation	Transcriptional activation of mitochondrial biogenesis; Mitochondrial protein import; Cristae formation; Formation of ATP by chemiosmotic coupling	Oxidative phosphorylation; Metabolic pathways; Thermogenesis; Alzheimer disease; Parkinson disease; Amyotrophic lateral sclerosis; Huntington disease; Prion disease; Pathways of neurodegeneration; Chemical carcinogenesis; Diabetic cardiomyopathy	19	-0.631725	-0.502535	-0.570167	-0.48364	-0.502958	-0.104868	-0.815047	-0.228506	-0.12211	-0.882007
P06702	Protein S100-A9 OS=Homo sapiens OX=9606 GN=S100A9 PE=1 SV=1	Protein S100-A9	Homo sapiens	cell adhesion;cell-cell signaling;protein metabolism;other metabolic processes;stress response;transport;developmental processes;signal transduction;other biological processes	non-structural extracellular;plasma membrane;other membranes;cytosol;cytoskeleton;nucleus;other cell component	signal transduction activity or receptor binding;cytoskeletal activity;other molecular function	IL1 and megakaryocytes in obesity; Vitamin D receptor pathway	ER-Phagosome pathway; Neutrophil degranulation; MyD88:MAL(TIRAP) cascade initiated on plasma membrane; MyD88 deficiency (TLR2/4); IRAK4 deficiency (TLR2/4); Regulation of TLR by endogenous ligand; Metal sequestration by antimicrobial proteins; RHO GTPases Activate NADPH Oxidases	IL-17 signaling pathway	17	-0.626651	-1.35457	-1.62194	-1.19633	0.0760686	-0.795838	4.99136	0.402457	-0.887777	-0.200189
P06727	Apolipoprotein A-IV OS=Homo sapiens OX=9606 GN=APOA4 PE=1 SV=4	Apolipoprotein A-IV	Homo sapiens	cell adhesion;cell organization and biogenesis;protein metabolism;other metabolic processes;stress response;transport;other biological processes	non-structural extracellular;cytosol;ER/Golgi;other cytoplasmic organelle	transporter activity;enzyme regulator activity;other molecular function	Statin inhibition of cholesterol production; Familial hyperlipidemia type 1; Familial hyperlipidemia type 2; Familial hyperlipidemia type 3; Familial hyperlipidemia type 4; Familial hyperlipidemia type 5	Retinoid metabolism and transport; Amyloid fiber formation; Chylomicron assembly; Chylomicron remodeling; Assembly of active LPL and LIPC lipase complexes	Fat digestion and absorption; Vitamin digestion and absorption; Cholesterol metabolism; Lipid and atherosclerosis	6	1.41663	-0.178761	0.0800227	0.968003	0.163286	0.963424	0.2558	1.81801	-0.311041	0.577749
P06733	Alpha-enolase OS=Homo sapiens OX=9606 GN=ENO1 PE=1 SV=2	Alpha-enolase	Homo sapiens	other metabolic processes;other biological processes	plasma membrane;other membranes;cytosol;cytoskeleton;other cell component	nucleic acid binding activity;other molecular function	Clear cell renal cell carcinoma pathways; Metabolic reprogramming in colon cancer; Aerobic glycolysis; IL-18 signaling pathway; Glycolysis and gluconeogenesis	Gluconeogenesis; Glycolysis; Manipulation of host energy metabolism	Glycolysis / Gluconeogenesis; Metabolic pathways; Carbon metabolism; Biosynthesis of amino acids; RNA degradation; HIF-1 signaling pathway	19	-0.66048	-0.819006	-1.061	-0.57929	0.303803	-0.350127	-0.465227	-0.217533	-0.615982	-0.160459
P06744	Glucose-6-phosphate isomerase OS=Homo sapiens OX=9606 GN=GPI PE=1 SV=4	Glucose-6-phosphate isomerase	Homo sapiens	other metabolic processes;transport;signal transduction;other biological processes	non-structural extracellular;plasma membrane;other membranes;cytosol;nucleus;other cell component	signal transduction activity or receptor binding;other molecular function	Cori cycle; Clear cell renal cell carcinoma pathways; Metabolic reprogramming in colon cancer; Aerobic glycolysis; Glycolysis and gluconeogenesis	Neutrophil degranulation; TP53 Regulates Metabolic Genes; Glycolysis; Gluconeogenesis	Glycolysis / Gluconeogenesis; Pentose phosphate pathway; Starch and sucrose metabolism; Amino sugar and nucleotide sugar metabolism; Metabolic pathways; Carbon metabolism	23	-0.711223	-0.848219	-0.962193	-0.519274	0.594528	-0.185048	-0.698949	0.778291	-0.0806781	0.213771
P06748	Nucleophosmin OS=Homo sapiens OX=9606 GN=NPM1 PE=1 SV=2	Nucleophosmin	Homo sapiens	cell cycle OR cell proliferation;cell organization and biogenesis;DNA metabolism;other metabolic processes;stress response;transport;signal transduction;other biological processes	cytosol;cytoskeleton;nucleus;other cell component	enzyme regulator activity;translation activity;nucleic acid binding activity;other molecular function	NA	TP53 regulates transcription of additional cell cycle genes whose exact role in the p53 pathway remain uncertain; Nuclear import of Rev protein; Deposition of new CENPA-containing nucleosomes at the centromere; SUMOylation of transcription cofactors; ALK mutants bind TKIs; Signaling by ALK fusions and activated point mutants; Nuclear events stimulated by ALK signaling in cancer; TFAP2A acts as a …	NA	13	-1.65505	-1.38865	-1.55183	-1.0913	-0.956004	-0.83357	-1.28173	-0.949998	-0.766795	-1.52281
P07225	Vitamin K-dependent protein S OS=Homo sapiens OX=9606 GN=PROS1 PE=1 SV=1	Vitamin K-dependent protein S	Homo sapiens	stress response;transport;other biological processes	non-structural extracellular;plasma membrane;other membranes;ER/Golgi;other cell component	enzyme regulator activity;other molecular function	Complement system; Complement system in neuronal development and plasticity; Complement and coagulation cascades	Cell surface interactions at the vascular wall; Regulation of Complement cascade; Platelet degranulation ; Intrinsic Pathway of Fibrin Clot Formation; Common Pathway of Fibrin Clot Formation; Gamma-carboxylation of protein precursors; Transport of gamma-carboxylated protein precursors from the endoplasmic reticulum to the Golgi apparatus; Removal of aminoterminal propeptides from gamma-carboxylat…	Complement and coagulation cascades	5	1.06819	0.561294	1.07443	0.793581	1.68959	2.64486	-0.297954	-0.343725	0.325357	0.0779206
P07237	Protein disulfide-isomerase OS=Homo sapiens OX=9606 GN=P4HB PE=1 SV=3	Protein disulfide-isomerase	Homo sapiens	cell organization and biogenesis;protein metabolism;other metabolic processes;stress response;signal transduction;other biological processes	non-structural extracellular;plasma membrane;other membranes;cytosol;cytoskeleton;ER/Golgi;other cell component	signal transduction activity or receptor binding;cytoskeletal activity;other molecular function	VEGFA-VEGFR2 signaling pathway; Type I collagen synthesis in the context of osteogenesis imperfecta	Hedgehog ligand biogenesis; Detoxification of Reactive Oxygen Species; Regulation of Insulin-like Growth Factor (IGF) transport and uptake by Insulin-like Growth Factor Binding Proteins (IGFBPs); Post-translational protein phosphorylation; Collagen biosynthesis and modifying enzymes; Interleukin-12 signaling; Interleukin-23 signaling; Chylomicron assembly; VLDL assembly	Protein processing in endoplasmic reticulum	6	0.504932	0.218045	0.0704611	-0.127293	0.640559	0.390367	-0.0840907	1.62323	0.265695	0.622606
P07355	Annexin A2 OS=Homo sapiens OX=9606 GN=ANXA2 PE=1 SV=2	Annexin A2	Homo sapiens	cell organization and biogenesis;transport;developmental processes;signal transduction;other biological processes	non-structural extracellular;extracellular matrix;plasma membrane;other membranes;other cytoplasmic organelle;other cell component	transporter activity;enzyme regulator activity;cytoskeletal activity;other molecular function	Gastrin signaling pathway; CCL18 signaling pathway; Prostaglandin synthesis and regulation	Neutrophil degranulation; Smooth Muscle Contraction; Dissolution of Fibrin Clot; Gene and protein expression by JAK-STAT signaling after Interleukin-12 stimulation	Salmonella infection	5	-0.378007	0.040334	0.280817	1.57754	-0.294605	2.80994	-0.517165	-0.368415	-0.224862	-0.241201
P07357	Complement component C8 alpha chain OS=Homo sapiens OX=9606 GN=C8A PE=1 SV=2	Complement component C8 alpha chain	Homo sapiens	stress response;other biological processes	non-structural extracellular;plasma membrane;other membranes	other molecular function	Allograft Rejection; Complement system; Complement system in neuronal development and plasticity; Network map of SARS-CoV-2 signaling pathway; Complement activation	Regulation of Complement cascade; Terminal pathway of complement	Complement and coagulation cascades; Prion disease; Amoebiasis; Coronavirus disease; Systemic lupus erythematosus	10	1.16629	-0.334562	-0.248259	-0.314844	1.46428	0.767688	0.294754	1.68907	0.351874	0.557244
P07358	Complement component C8 beta chain OS=Homo sapiens OX=9606 GN=C8B PE=1 SV=3	Complement component C8 beta chain	Homo sapiens	stress response;other biological processes	non-structural extracellular;plasma membrane;other membranes	other molecular function	Allograft Rejection; Complement system in neuronal development and plasticity; Complement activation	Regulation of Complement cascade; Terminal pathway of complement	Complement and coagulation cascades; Prion disease; Amoebiasis; Coronavirus disease; Systemic lupus erythematosus	8	-0.212244	-0.32239	-0.0793375	0.268439	0.0930276	-0.397292	-0.126863	-0.607084	0.547434	4.9929
P07384	Calpain-1 catalytic subunit OS=Homo sapiens OX=9606 GN=CAPN1 PE=1 SV=1	Calpain-1 catalytic subunit	Homo sapiens	cell organization and biogenesis;protein metabolism;other metabolic processes;transport;developmental processes;other biological processes	non-structural extracellular;plasma membrane;other membranes;cytosol;mitochondrion;other cytoplasmic organelle;other cell component	other molecular function	Integrin-mediated cell adhesion; Alzheimer's disease and miRNA effects; Alzheimer's disease	Neutrophil degranulation; Formation of the cornified envelope; Degradation of the extracellular matrix; Deregulated CDK5 triggers multiple neurodegenerative pathways in Alzheimer's disease models	Protein processing in endoplasmic reticulum; Apoptosis; Necroptosis; Cellular senescence; Alzheimer disease; Pathways of neurodegeneration; Shigellosis	16	0.129429	0.417665	0.252132	0.637914	0.543651	0.0130453	-0.0596491	0.317414	0.0137873	0.414985
P07437	Tubulin beta chain OS=Homo sapiens OX=9606 GN=TUBB PE=1 SV=2	Tubulin beta chain	Homo sapiens	cell cycle OR cell proliferation;cell organization and biogenesis;stress response;transport;other biological processes	non-structural extracellular;other membranes;cytosol;cytoskeleton;nucleus;other cytoplasmic organelle;other cell component	signal transduction activity or receptor binding;cytoskeletal activity;other molecular function	Alzheimer's disease and miRNA effects; Pathogenic Escherichia coli infection; Parkin-ubiquitin proteasomal system pathway; Alzheimer's disease	Neutrophil degranulation; Recruitment of NuMA to mitotic centrosomes; Regulation of PLK1 Activity at G2/M Transition; Loss of Nlp from mitotic centrosomes; Recruitment of mitotic centrosome proteins and complexes; Anchoring of the basal body to the plasma membrane; AURKA Activation by TPX2; Potential therapeutics for SARS	Phagosome; Gap junction; Alzheimer disease; Parkinson disease; Amyotrophic lateral sclerosis; Huntington disease; Prion disease; Pathways of neurodegeneration; Pathogenic Escherichia coli infection; Salmonella infection	13	-1.36582	-1.01863	-1.22036	-0.234197	-0.922086	0.19699	-1.32679	-0.807346	-0.495	-1.34082
P07476	Involucrin OS=Homo sapiens OX=9606 GN=IVL PE=1 SV=2	Involucrin	Homo sapiens	protein metabolism;other metabolic processes;developmental processes;other biological processes	plasma membrane;cytosol;cytoskeleton;nucleus;other cell component	NA	Corticotropin-releasing hormone signaling pathway	Formation of the cornified envelope	NA	3	0.315489	-0.945595	-0.388496	6.25693	-0.129861	0.472906	-0.795952	-0.266913	-0.259665	1.3826
P07585	Decorin OS=Homo sapiens OX=9606 GN=DCN PE=1 SV=1	Decorin	Homo sapiens	cell organization and biogenesis;protein metabolism;other metabolic processes;stress response;developmental processes;other biological processes	ER/Golgi;other cytoplasmic organelle;other cell component	extracellular structural activity;other molecular function	Complement system; BMP2-WNT4-FOXO1 pathway in primary endometrial stromal cell differentiation	ECM proteoglycans; Degradation of the extracellular matrix; A tetrasaccharide linker sequence is required for GAG synthesis; Defective B4GALT7 causes EDS, progeroid type; Defective B3GAT3 causes JDSSDHD; Defective B3GALT6 causes EDSP2 and SEMDJL1; Chondroitin sulfate biosynthesis; Dermatan sulfate biosynthesis; CS/DS degradation; Defective CHST3 causes SEDCJD; Defective CHST14 causes EDS, musculo…	TGF-beta signaling pathway; Proteoglycans in cancer	20	-0.491334	0.746308	-0.837892	-0.723704	-0.260688	0.055494	-0.380445	-0.0584206	8.29857	-0.717961
P07737	Profilin-1 OS=Homo sapiens OX=9606 GN=PFN1 PE=1 SV=2	Profilin-1	Homo sapiens	cell-cell signaling;cell organization and biogenesis;signal transduction;other biological processes	cytosol;cytoskeleton;nucleus;other cell component	cytoskeletal activity;other molecular function	Physico-chemical features and toxicity-associated pathways; VEGFA-VEGFR2 signaling pathway; Burn wound healing; Regulation of actin cytoskeleton; G13 signaling pathway	Platelet degranulation ; RHO GTPases Activate Formins; PCP/CE pathway; Signaling by ROBO receptors	Rap1 signaling pathway; Regulation of actin cytoskeleton; Amyotrophic lateral sclerosis; Shigellosis; Salmonella infection	10	0.751884	-0.631558	-0.401245	-0.631805	2.37522	0.501205	-0.269694	0.306441	-0.302755	-0.257862
P07814	Bifunctional glutamate/proline--tRNA ligase OS=Homo sapiens OX=9606 GN=EPRS1 PE=1 SV=5	Bifunctional glutamate/proline--tRNA ligase	Homo sapiens	cell organization and biogenesis;protein metabolism;RNA metabolism OR transcription;other metabolic processes;stress response;other biological processes	plasma membrane;other membranes;cytosol;other cell component	nucleic acid binding activity;other molecular function	Parkinson's disease pathway; VEGFA-VEGFR2 signaling pathway; Amino acid metabolism	Cytosolic tRNA aminoacylation; tRNA modification in the nucleus and cytosol; Selenoamino acid metabolism	Porphyrin and chlorophyll metabolism; Aminoacyl-tRNA biosynthesis; Metabolic pathways; Biosynthesis of cofactors	19	-0.895592	-0.373513	-0.700842	0.435359	-0.936623	-0.4138	-0.918159	-0.837522	-0.388934	-1.17934
P07858	Cathepsin B OS=Homo sapiens OX=9606 GN=CTSB PE=1 SV=3	Cathepsin B	Homo sapiens	protein metabolism;other metabolic processes;transport;signal transduction;other biological processes	non-structural extracellular;plasma membrane;other membranes;other cytoplasmic organelle;other cell component	other molecular function	Ebola virus pathway in host	Neutrophil degranulation; Collagen degradation; Assembly of collagen fibrils and other multimeric structures; MHC class II antigen presentation; Trafficking and processing of endosomal TLR	Autophagy; Lysosome; Apoptosis; Antigen processing and presentation; NOD-like receptor signaling pathway; Renin secretion	14	0.633483	0.13771	1.38678	-0.931886	6.43083	0.81957	-1.47421	2.14995	-0.612667	-0.129701
P07900	Heat shock protein HSP 90-alpha OS=Homo sapiens OX=9606 GN=HSP90AA1 PE=1 SV=5	Heat shock protein HSP 90-alpha	Homo sapiens	cell cycle OR cell proliferation;cell organization and biogenesis;protein metabolism;DNA metabolism;other metabolic processes;stress response;transport;developmental processes;signal transduction;other biological processes	non-structural extracellular;plasma membrane;other membranes;cytosol;mitochondrion;nucleus;other cytoplasmic organelle;other cell component	enzyme regulator activity;cytoskeletal activity;other molecular function	Nucleotide-binding oligomerization domain (NOD) pathway; TNF-alpha signaling pathway; Corticotropin-releasing hormone signaling pathway; Aryl hydrocarbon receptor Netpath; Ebstein-Barr virus LMP1 signaling; Aryl hydrocarbon receptor pathway; Constitutive androstane receptor pathway; Pregnane X receptor pathway; Glucocorticoid receptor pathway; Nuclear receptors meta-pathway; NRF2 pathway; VEGFA-V…	Regulation of actin dynamics for phagocytic cup formation; The role of GTSE1 in G2/M progression after G2 checkpoint; HSP90 chaperone cycle for steroid hormone receptors (SHR) in the presence of ligand; Recruitment of NuMA to mitotic centrosomes; Aggrephagy; Extra-nuclear estrogen signaling; Neutrophil degranulation; Interleukin-4 and Interleukin-13 signaling; Estrogen-dependent gene expression; …	Protein processing in endoplasmic reticulum; PI3K-Akt signaling pathway; Necroptosis; Antigen processing and presentation; NOD-like receptor signaling pathway; IL-17 signaling pathway; Th17 cell differentiation; Progesterone-mediated oocyte maturation; Estrogen signaling pathway; Salmonella infection; Pathways in cancer; Chemical carcinogenesis; Prostate cancer; Lipid and atherosclerosis; Fluid s…	19	-0.885443	-0.853088	-0.793271	-0.766841	-0.52234	-0.600102	-0.814283	-0.456201	-0.596095	-0.683357
P07919	Cytochrome b-c1 complex subunit 6, mitochondrial OS=Homo sapiens OX=9606 GN=UQCRH PE=1 SV=2	Cytochrome b-c1 complex subunit 6, mitochondrial	Homo sapiens	other metabolic processes;transport	other membranes;mitochondrion	transporter activity	Electron transport chain: OXPHOS system in mitochondria; Nonalcoholic fatty liver disease; Mitochondrial complex III assembly	Respiratory electron transport	Oxidative phosphorylation; Metabolic pathways; Cardiac muscle contraction; Thermogenesis; Non-alcoholic fatty liver disease; Alzheimer disease; Parkinson disease; Amyotrophic lateral sclerosis; Huntington disease; Prion disease; Pathways of neurodegeneration; Chemical carcinogenesis; Diabetic cardiomyopathy	13	-1.35567	-1.60775	-1.61238	-1.0763	-0.345482	-1.32409	-1.02356	0.728911	-0.80657	-1.10885
P07948	Tyrosine-protein kinase Lyn OS=Homo sapiens OX=9606 GN=LYN PE=1 SV=3	Tyrosine-protein kinase Lyn	Homo sapiens	cell-cell signaling;cell organization and biogenesis;protein metabolism;other metabolic processes;stress response;transport;developmental processes;signal transduction;other biological processes	plasma membrane;other membranes;cytosol;mitochondrion;ER/Golgi;nucleus;other cell component	signal transduction activity or receptor binding;cytoskeletal activity;kinase activity;other molecular function	IL-5 signaling pathway; RANKL/RANK signaling pathway; Thymic stromal lymphopoietin (TSLP) signaling pathway; B cell receptor signaling pathway; IL-3 signaling pathway; Kit receptor signaling pathway; Chemokine signaling pathway; Microglia pathogen phagocytosis pathway	FCGR3A-mediated phagocytosis; EPHB-mediated forward signaling; FCERI mediated Ca+2 mobilization; FCGR3A-mediated IL10 synthesis; Antigen activates B Cell Receptor (BCR) leading to generation of second messengers; CD209 (DC-SIGN) signaling; FCGR activation; Role of LAT2/NTAL/LAB on calcium mobilization; FCERI mediated MAPK activation; FCERI mediated NF-kB activation; CD22 mediated BCR regulation; …	Chemokine signaling pathway; NF-kappa B signaling pathway; Platelet activation; B cell receptor signaling pathway; Fc epsilon RI signaling pathway; Fc gamma R-mediated phagocytosis; Long-term depression; Epithelial cell signaling in Helicobacter pylori infection; Kaposi sarcoma-associated herpesvirus infection; Epstein-Barr virus infection; Viral carcinogenesis; Lipid and atherosclerosis	2	2.49746	0.252126	0.81308	-0.577415	1.88341	1.15208	-0.0711061	0.298211	0.0502477	0.816129
P07954	Fumarate hydratase, mitochondrial OS=Homo sapiens OX=9606 GN=FH PE=1 SV=3	Fumarate hydratase, mitochondrial	Homo sapiens	DNA metabolism;other metabolic processes;stress response;other biological processes	cytosol;mitochondrion;nucleus;other cell component	other molecular function	TCA cycle and deficiency of pyruvate dehydrogenase complex (PDHc); Amino acid metabolism; Krebs cycle disorders; Type 2 papillary renal cell carcinoma; Metabolic reprogramming in colon cancer; TCA cycle in senescence; TCA cycle (aka Krebs or citric acid cycle)	Citric acid cycle (TCA cycle)	Citrate cycle (TCA cycle); Pyruvate metabolism; Metabolic pathways; Carbon metabolism; Cushing syndrome; Pathways in cancer; Renal cell carcinoma	13	-1.35736	-1.39352	-1.59007	-1.1757	-0.939045	-0.831211	-1.07932	0.111665	-0.736964	-1.46899
P07996	Thrombospondin-1 OS=Homo sapiens OX=9606 GN=THBS1 PE=1 SV=2	Thrombospondin-1	Homo sapiens	cell adhesion;cell organization and biogenesis;protein metabolism;other metabolic processes;stress response;transport;developmental processes;other biological processes	non-structural extracellular;extracellular matrix;plasma membrane;other membranes;cytosol;ER/Golgi;other cell component	signal transduction activity or receptor binding;other molecular function	Complement system; Bladder cancer; Apoptosis-related network due to altered Notch3 in ovarian cancer; miRNA targets in ECM and membrane receptors; Focal adhesion; TGF-beta signaling pathway; Focal adhesion: PI3K-Akt-mTOR-signaling pathway; PI3K-Akt signaling pathway; Inflammatory response pathway; Male infertility; TGF-beta receptor signaling in skeletal dysplasias; p53 transcriptional gene netwo…	Platelet degranulation ; Integrin cell surface interactions; Syndecan interactions; RUNX1 regulates genes involved in megakaryocyte differentiation and platelet function; Defective B3GALTL causes Peters-plus syndrome (PpS); O-glycosylation of TSR domain-containing proteins; Signaling by PDGF	Rap1 signaling pathway; p53 signaling pathway; Phagosome; PI3K-Akt signaling pathway; TGF-beta signaling pathway; Focal adhesion; ECM-receptor interaction; Malaria; Human papillomavirus infection; Proteoglycans in cancer; MicroRNAs in cancer; Bladder cancer	15	0.704524	2.59401	4.32219	0.352837	-0.391514	0.421024	0.0152032	-0.179126	-0.528146	-0.379615
P08133	Annexin A6 OS=Homo sapiens OX=9606 GN=ANXA6 PE=1 SV=3	Annexin A6	Homo sapiens	cell organization and biogenesis;stress response;transport;developmental processes;signal transduction;other biological processes	other membranes;mitochondrion;other cytoplasmic organelle;other cell component	transporter activity;cytoskeletal activity;other molecular function	Calcium regulation in cardiac cells; Prostaglandin synthesis and regulation	Smooth Muscle Contraction	NA	10	1.37096	0.123103	-0.0283422	-0.491142	1.74289	0.156899	-0.0268057	1.97163	1.60313	0.24453
P08185	Corticosteroid-binding globulin OS=Homo sapiens OX=9606 GN=SERPINA6 PE=1 SV=1	Corticosteroid-binding globulin	Homo sapiens	other metabolic processes;other biological processes	non-structural extracellular	enzyme regulator activity;other molecular function	NA	Glucocorticoid biosynthesis	NA	6	0.104057	-0.234752	-0.210013	-0.11604	0.47097	0.696941	1.05091	0.701478	-0.0160438	1.16345
P08238	Heat shock protein HSP 90-beta OS=Homo sapiens OX=9606 GN=HSP90AB1 PE=1 SV=4	Heat shock protein HSP 90-beta	Homo sapiens	cell organization and biogenesis;DNA metabolism;other metabolic processes;stress response;transport;developmental processes;signal transduction;other biological processes	non-structural extracellular;plasma membrane;other membranes;cytosol;nucleus;other cytoplasmic organelle;other cell component	signal transduction activity or receptor binding;enzyme regulator activity;cytoskeletal activity;nucleic acid binding activity;other molecular function	Nuclear receptors meta-pathway; NRF2 pathway; Focal adhesion: PI3K-Akt-mTOR-signaling pathway; PI3K-Akt signaling pathway	The role of GTSE1 in G2/M progression after G2 checkpoint; Neutrophil degranulation; Regulation of actin dynamics for phagocytic cup formation; Chaperone Mediated Autophagy; Estrogen-dependent gene expression; Potential therapeutics for SARS; HSP90 chaperone cycle for steroid hormone receptors (SHR) in the presence of ligand; Aryl hydrocarbon receptor signalling; Sema3A PAK dependent Axon repulsi…	Protein processing in endoplasmic reticulum; PI3K-Akt signaling pathway; Necroptosis; Antigen processing and presentation; NOD-like receptor signaling pathway; IL-17 signaling pathway; Th17 cell differentiation; Progesterone-mediated oocyte maturation; Estrogen signaling pathway; Salmonella infection; Pathways in cancer; Chemical carcinogenesis; Prostate cancer; Lipid and atherosclerosis; Fluid s…	13	-1.23388	-1.12817	-1.15343	-0.836235	-0.532031	-0.649626	-1.09307	-0.585137	-0.713762	-1.06528
P08243	Asparagine synthetase [glutamine-hydrolyzing] OS=Homo sapiens OX=9606 GN=ASNS PE=1 SV=4	Asparagine synthetase [glutamine-hydrolyzing]	Homo sapiens	other metabolic processes;stress response;developmental processes;other biological processes	cytosol	other molecular function	Photodynamic therapy-induced unfolded protein response; Amino acid metabolism	Response of EIF2AK1 (HRI) to heme deficiency; Response of EIF2AK4 (GCN2) to amino acid deficiency; Aspartate and asparagine metabolism; ATF4 activates genes in response to endoplasmic reticulum stress	Alanine, aspartate and glutamate metabolism; Metabolic pathways; Biosynthesis of amino acids	19	-0.709532	-0.560961	-0.770961	-0.584917	-0.444813	-0.595386	-0.381209	-0.442485	-0.481742	-0.691047
P08246	Neutrophil elastase OS=Homo sapiens OX=9606 GN=ELANE PE=1 SV=1	Neutrophil elastase	Homo sapiens	cell organization and biogenesis;protein metabolism;other metabolic processes;stress response;transport;other biological processes	non-structural extracellular;other cytoplasmic organelle;other cell component	other molecular function	Complement system; miRNAs involvement in the immune response in sepsis	Regulation of Complement cascade; Neutrophil degranulation; Antimicrobial peptides; Collagen degradation; Pyroptosis; Activation of Matrix Metalloproteinases	Neutrophil extracellular trap formation; Transcriptional misregulation in cancer; Systemic lupus erythematosus	4	-0.489643	-0.273703	-0.276944	-0.648684	0.667209	-0.0411946	0.865312	5.31299	-0.41545	0.586721
P08253	72 kDa type IV collagenase OS=Homo sapiens OX=9606 GN=MMP2 PE=1 SV=2	72 kDa type IV collagenase	Homo sapiens	cell organization and biogenesis;protein metabolism;other metabolic processes;stress response;developmental processes;signal transduction;other biological processes	non-structural extracellular;plasma membrane;other membranes;cytoskeleton;mitochondrion;nucleus	other molecular function	Matrix metalloproteinases; AGE/RAGE pathway; Bladder cancer; RAC1/PAK1/p38/MMP2 pathway; Photodynamic therapy-induced NF-kB survival signaling; Lung fibrosis; VEGFA-VEGFR2 signaling pathway; Epithelial to mesenchymal transition in colorectal cancer; Cell migration and invasion through p75NTR; Neural crest cell migration during development; Neural crest cell migration in cancer; Male infertility; …	Regulation of Insulin-like Growth Factor (IGF) transport and uptake by Insulin-like Growth Factor Binding Proteins (IGFBPs); Interleukin-4 and Interleukin-13 signaling; Activation of Matrix Metalloproteinases; Collagen degradation; Extra-nuclear estrogen signaling; EPH-ephrin mediated repulsion of cells	Endocrine resistance; Leukocyte transendothelial migration; GnRH signaling pathway; Estrogen signaling pathway; Relaxin signaling pathway; AGE-RAGE signaling pathway in diabetic complications; Pathways in cancer; Proteoglycans in cancer; Bladder cancer; Diabetic cardiomyopathy; Fluid shear stress and atherosclerosis	21	0.320564	0.25456	-0.0952735	-0.478013	-0.158934	0.409233	1.29304	0.432633	0.94684	0.020248
P08473	Neprilysin OS=Homo sapiens OX=9606 GN=MME PE=1 SV=2	Neprilysin	Homo sapiens	protein metabolism;other metabolic processes;transport;developmental processes;other biological processes	plasma membrane;other membranes;ER/Golgi;other cytoplasmic organelle;other cell component	other molecular function	Alzheimer's disease and miRNA effects; Primary focal segmental glomerulosclerosis (FSGS); Alzheimer's disease	Neutrophil degranulation; Metabolism of Angiotensinogen to Angiotensins	Renin-angiotensin system; Hematopoietic cell lineage; Protein digestion and absorption; Alzheimer disease	21	-0.437208	0.247257	-0.84108	-0.828733	-0.328523	-0.241647	2.87334	0.325644	-0.432023	0.344496
P08575	Receptor-type tyrosine-protein phosphatase C OS=Homo sapiens OX=9606 GN=PTPRC PE=1 SV=3	Receptor-type tyrosine-protein phosphatase C	Homo sapiens	cell adhesion;cell cycle OR cell proliferation;cell organization and biogenesis;protein metabolism;other metabolic processes;stress response;transport;developmental processes;signal transduction;other biological processes	plasma membrane;other membranes;other cell component	signal transduction activity or receptor binding;cytoskeletal activity;other molecular function	B cell receptor signaling pathway; T-cell antigen receptor (TCR) pathway during Staphylococcus aureus infection; Regulatory circuits of the STAT3 signaling pathway; EPO receptor signaling; Interferon type I signaling pathways	Neutrophil degranulation; Phosphorylation of CD3 and TCR zeta chains; Other semaphorin interactions	Cell adhesion molecules; T cell receptor signaling pathway; Fc gamma R-mediated phagocytosis; Salmonella infection; Primary immunodeficiency	21	0.212311	-0.456282	-0.439492	-0.290462	0.940975	-0.258154	1.26707	0.289981	0.278953	1.22496
P08603	Complement factor H OS=Homo sapiens OX=9606 GN=CFH PE=1 SV=4	Complement factor H	Homo sapiens	stress response;other biological processes	non-structural extracellular	other molecular function	Complement system; Complement system in neuronal development and plasticity; Network map of SARS-CoV-2 signaling pathway; Complement and coagulation cascades	Regulation of Complement cascade	Complement and coagulation cascades; Staphylococcus aureus infection	16	0.148035	0.366543	0.832203	0.418479	0.168132	1.21104	0.800389	-0.327266	0.447997	0.654646
P08621	U1 small nuclear ribonucleoprotein 70 kDa OS=Homo sapiens OX=9606 GN=SNRNP70 PE=1 SV=2	U1 small nuclear ribonucleoprotein 70 kDa	Homo sapiens	RNA metabolism OR transcription;other metabolic processes;other biological processes	nucleus	nucleic acid binding activity	mRNA processing	mRNA Splicing - Major Pathway	Spliceosome	19	-0.533621	-0.587739	-0.933508	-0.603672	-0.413318	-0.590669	-0.397248	-0.497351	-0.652442	-0.775633
P08670	Vimentin OS=Homo sapiens OX=9606 GN=VIM PE=1 SV=4	Vimentin	Homo sapiens	cell organization and biogenesis;other metabolic processes;stress response;developmental processes;signal transduction;other biological processes	plasma membrane;other membranes;cytosol;cytoskeleton;nucleus;other cytoplasmic organelle;other cell component	cytoskeletal activity;nucleic acid binding activity;other molecular function	Allograft Rejection; Spinal cord injury; Primary focal segmental glomerulosclerosis (FSGS); Mammary gland development pathway - Puberty (Stage 2 of 4); Apoptosis-related network due to altered Notch3 in ovarian cancer; Striated muscle contraction pathway; TGF-beta signaling in thyroid cells for epithelial-mesenchymal transition; Ciliary landscape; Burn wound healing; CCL18 signaling pathway; T-ce…	Aggrephagy; Interleukin-4 and Interleukin-13 signaling; Chaperone Mediated Autophagy; Late endosomal microautophagy; Striated Muscle Contraction; RHOBTB1 GTPase cycle; Caspase-mediated cleavage of cytoskeletal proteins	Epstein-Barr virus infection; MicroRNAs in cancer	12	0.437274	4.8726	2.86564	-0.275458	-0.255842	0.288962	-0.546189	0.210424	-0.456882	-0.37577
P08697	Alpha-2-antiplasmin OS=Homo sapiens OX=9606 GN=SERPINF2 PE=1 SV=3	Alpha-2-antiplasmin	Homo sapiens	cell organization and biogenesis;stress response;transport;developmental processes;other biological processes	non-structural extracellular;other cell component	enzyme regulator activity;other molecular function	Blood clotting cascade; Complement and coagulation cascades	Platelet degranulation ; Dissolution of Fibrin Clot	Complement and coagulation cascades	2	3.79819	-0.0740824	1.59395	-0.305466	1.16144	0.303111	0.0533932	0.0924618	-0.380647	0.462404
P08779	Keratin, type I cytoskeletal 16 OS=Homo sapiens OX=9606 GN=KRT16 PE=1 SV=4	Keratin, type I cytoskeletal 16	Homo sapiens	cell organization and biogenesis;stress response;developmental processes;other biological processes	cytosol;cytoskeleton	cytoskeletal activity	Vitamin D receptor pathway	Formation of the cornified envelope	Estrogen signaling pathway; Staphylococcus aureus infection	9	-0.193638	-1.10383	-0.959006	4.61774	-0.442391	6.87322	-0.992248	-0.469918	-0.135369	0.566215
P08865	40S ribosomal protein SA OS=Homo sapiens OX=9606 GN=RPSA PE=1 SV=4	40S ribosomal protein SA	Homo sapiens	cell adhesion;cell organization and biogenesis;protein metabolism;RNA metabolism OR transcription;other metabolic processes;transport;other biological processes	plasma membrane;other membranes;cytosol;translational apparatus;nucleus;other cell component	translation activity;other molecular function	Cytoplasmic ribosomal proteins	Regulation of expression of SLITs and ROBOs; L13a-mediated translational silencing of Ceruloplasmin expression; Formation of a pool of free 40S subunits; GTP hydrolysis and joining of the 60S ribosomal subunit; Major pathway of rRNA processing in the nucleolus and cytosol; Nonsense Mediated Decay (NMD) enhanced by the Exon Junction Complex (EJC); SRP-dependent cotranslational protein targeting to…	Ribosome; Coronavirus disease	19	-1.04951	-0.716762	-0.739089	-0.500519	-0.767033	-0.524638	-0.837197	-0.779913	0.230892	-0.823053
P09234	U1 small nuclear ribonucleoprotein C OS=Homo sapiens OX=9606 GN=SNRPC PE=1 SV=1	U1 small nuclear ribonucleoprotein C	Homo sapiens	cell organization and biogenesis;RNA metabolism OR transcription;other metabolic processes	nucleus	nucleic acid binding activity;other molecular function	NA	mRNA Splicing - Major Pathway	Spliceosome	13	-1.45546	-1.09896	-1.79724	-1.33887	-0.783992	-0.866585	-1.06863	-0.313549	-0.650785	-1.66892
P09382	Galectin-1 OS=Homo sapiens OX=9606 GN=LGALS1 PE=1 SV=2	Galectin-1	Homo sapiens	protein metabolism;other metabolic processes;stress response;developmental processes;other biological processes	cytosol;ER/Golgi;nucleus;other cell component	other molecular function	NA	Regulation of Insulin-like Growth Factor (IGF) transport and uptake by Insulin-like Growth Factor Binding Proteins (IGFBPs); Post-translational protein phosphorylation	NA	22	-0.719681	0.201004	-0.605226	0.549765	-0.117748	1.09784	-0.776093	-0.725046	-0.456882	-0.10535
P09525	Annexin A4 OS=Homo sapiens OX=9606 GN=ANXA4 PE=1 SV=4	Annexin A4	Homo sapiens	signal transduction;other biological processes	plasma membrane;other membranes;nucleus;other cell component	enzyme regulator activity;other molecular function	Prostaglandin synthesis and regulation	NA	NA	4	1.22211	-0.560961	-0.484113	-0.67119	1.39887	-0.347768	0.78053	3.1348	0.201061	0.0292193
P09591	Elongation factor Tu OS=Pseudomonas aeruginosa (strain ATCC 15692 / DSM 22644 / CIP 104116 / JCM 14847 / LMG 12228 / 1C / PRS 101 / PAO1) OX=208964 GN=tufA PE=1 SV=2	Elongation factor Tu	Pseudomonas aeruginosa	protein metabolism;other metabolic processes	other cell component	nucleic acid binding activity;other molecular function	NA	NA	NA	18	-0.831317	-0.48306	-0.735902	-0.502395	-0.587753	-0.753389	1.73452	0.95112	3.19578	-1.00376
P09669	Cytochrome c oxidase subunit 6C OS=Homo sapiens OX=9606 GN=COX6C PE=1 SV=2	Cytochrome c oxidase subunit 6C	Homo sapiens	other metabolic processes;transport	other membranes;mitochondrion	transporter activity	Electron transport chain: OXPHOS system in mitochondria; Ciliary landscape; Nonalcoholic fatty liver disease; Mitochondrial complex IV assembly	Respiratory electron transport; TP53 Regulates Metabolic Genes; Cytoprotection by HMOX1	Oxidative phosphorylation; Metabolic pathways; Cardiac muscle contraction; Thermogenesis; Non-alcoholic fatty liver disease; Alzheimer disease; Parkinson disease; Amyotrophic lateral sclerosis; Huntington disease; Prion disease; Pathways of neurodegeneration; Chemical carcinogenesis; Diabetic cardiomyopathy	23	-0.423676	-0.288309	-0.37256	-0.335474	-0.115325	-0.269946	-0.313994	0.501216	0.502687	-0.325787
P09769	Tyrosine-protein kinase Fgr OS=Homo sapiens OX=9606 GN=FGR PE=1 SV=2	Tyrosine-protein kinase Fgr	Homo sapiens	protein metabolism;other metabolic processes;stress response;transport;developmental processes;signal transduction;other biological processes	non-structural extracellular;plasma membrane;other membranes;cytosol;cytoskeleton;mitochondrion;other cell component	signal transduction activity or receptor binding;kinase activity;other molecular function	Focal adhesion; Chemokine signaling pathway	FCGR activation; FCGR3A-mediated IL10 synthesis; FCGR3A-mediated phagocytosis; Neutrophil degranulation; Platelet sensitization by LDL	Chemokine signaling pathway	11	0.193705	1.38655	1.06487	0.480371	-0.0523348	-0.295887	0.974535	-0.351955	0.141398	0.894308
P09871	Complement C1s subcomponent OS=Homo sapiens OX=9606 GN=C1S PE=1 SV=1	Complement C1s subcomponent	Homo sapiens	protein metabolism;stress response;other biological processes	non-structural extracellular	other molecular function	Complement system; Oxidative damage response; Complement system in neuronal development and plasticity; Network map of SARS-CoV-2 signaling pathway; Complement activation; Complement and coagulation cascades	Initial triggering of complement; Classical antibody-mediated complement activation; Regulation of Complement cascade	Complement and coagulation cascades; Pertussis; Staphylococcus aureus infection; Coronavirus disease; Systemic lupus erythematosus	16	-0.158118	0.410362	0.306314	0.377218	-0.483577	1.09549	1.06314	-0.67841	0.502687	1.33903
P09874	Poly [ADP-ribose] polymerase 1 OS=Homo sapiens OX=9606 GN=PARP1 PE=1 SV=4	Poly [ADP-ribose] polymerase 1	Homo sapiens	cell organization and biogenesis;protein metabolism;DNA metabolism;RNA metabolism OR transcription;other metabolic processes;stress response;developmental processes;signal transduction;other biological processes	mitochondrion;nucleus;other cell component	nucleic acid binding activity;other molecular function	Corticotropin-releasing hormone signaling pathway; Nanoparticle triggered regulated necrosis; Fas ligand pathway and stress induction of heat shock proteins; NAD metabolism, sirtuins and aging; NAD+ metabolism; NAD+ biosynthetic pathways; Breast cancer pathway; Acute viral myocarditis; Joubert syndrome; Male infertility; Base excision repair; IL-18 signaling pathway; DNA repair pathways, full net…	SUMOylation of DNA damage response and repair proteins; HDR through MMEJ (alt-NHEJ); Downregulation of SMAD2/3:SMAD4 transcriptional activity; Formation of Incision Complex in GG-NER; DNA Damage Recognition in GG-NER; vRNA Synthesis; POLB-Dependent Long Patch Base Excision Repair; Dual Incision in GG-NER	Base excision repair; NF-kappa B signaling pathway; Apoptosis; Necroptosis; Diabetic cardiomyopathy	13	-1.45715	-1.00402	-1.40521	-1.34637	-0.381823	-0.630759	-1.29166	-0.379389	-0.836401	-1.36517
P09917	Polyunsaturated fatty acid 5-lipoxygenase OS=Homo sapiens OX=9606 GN=ALOX5 PE=1 SV=2	Polyunsaturated fatty acid 5-lipoxygenase	Homo sapiens	other metabolic processes;stress response;transport;signal transduction;other biological processes	non-structural extracellular;other membranes;cytosol;nucleus;other cell component	other molecular function	Selenium micronutrient network; Eicosanoid synthesis; Vitamin D receptor pathway; Eicosanoid metabolism via lipooxygenases (LOX); Prostaglandin and leukotriene metabolism in senescence	Neutrophil degranulation; Interleukin-4 and Interleukin-13 signaling; Interleukin-18 signaling; Synthesis of 5-eicosatetraenoic acids; Synthesis of Leukotrienes (LT) and Eoxins (EX); Synthesis of Lipoxins (LX); Biosynthesis of D-series resolvins; Biosynthesis of maresins; Biosynthesis of E-series 18(S)-resolvins; Biosynthesis of aspirin-triggered D-series resolvins; Biosynthesis of E-series 18(R)…	Arachidonic acid metabolism; Metabolic pathways; Fc epsilon RI signaling pathway; Serotonergic synapse; Ovarian steroidogenesis; Toxoplasmosis	21	0.647014	-0.767884	-0.461802	0.268439	0.131791	0.538937	1.48475	0.561569	0.640242	0.413703
P09960	Leukotriene A-4 hydrolase OS=Homo sapiens OX=9606 GN=LTA4H PE=1 SV=2	Leukotriene A-4 hydrolase	Homo sapiens	protein metabolism;other metabolic processes;transport	non-structural extracellular;cytosol;nucleus;other cell component	other molecular function	Eicosanoid synthesis; Eicosanoid metabolism via lipooxygenases (LOX); Prostaglandin and leukotriene metabolism in senescence	Neutrophil degranulation; Synthesis of Leukotrienes (LT) and Eoxins (EX); Biosynthesis of D-series resolvins; Biosynthesis of E-series 18(S)-resolvins; Biosynthesis of aspirin-triggered D-series resolvins; Biosynthesis of E-series 18(R)-resolvins; Biosynthesis of protectins	Arachidonic acid metabolism; Metabolic pathways	10	0.873669	-0.375947	-0.413994	0.0358759	1.80588	-0.255796	-0.123808	2.3118	-0.284524	2.01187
P09972	Fructose-bisphosphate aldolase C OS=Homo sapiens OX=9606 GN=ALDOC PE=1 SV=2	Fructose-bisphosphate aldolase C	Homo sapiens	other metabolic processes;transport;other biological processes	non-structural extracellular;cytosol;cytoskeleton;other cell component	cytoskeletal activity;other molecular function	Clear cell renal cell carcinoma pathways; Glycolysis and gluconeogenesis	Neutrophil degranulation; Glycolysis; Gluconeogenesis	Glycolysis / Gluconeogenesis; Pentose phosphate pathway; Fructose and mannose metabolism; Metabolic pathways; Carbon metabolism; Biosynthesis of amino acids; HIF-1 signaling pathway	7	0.45588	0.198569	0.723838	2.17958	1.42794	0.692224	-0.813519	-0.264169	-0.332586	-0.260425
P0DOY2	Immunoglobulin lambda constant 2 OS=Homo sapiens OX=9606 GN=IGLC2 PE=1 SV=1	Immunoglobulin lambda constant 2	Homo sapiens	cell organization and biogenesis;protein metabolism;other metabolic processes;stress response;transport;signal transduction;other biological processes	non-structural extracellular;plasma membrane;other membranes	signal transduction activity or receptor binding;other molecular function	NA	Initial triggering of complement; Classical antibody-mediated complement activation; Immunoregulatory interactions between a Lymphoid and a non-Lymphoid cell; Cell surface interactions at the vascular wall; FCGR activation; Regulation of actin dynamics for phagocytic cup formation; Role of phospholipids in phagocytosis; Scavenging of heme from plasma; Role of LAT2/NTAL/LAB on calcium mobilization…	NA	9	0.0228677	-0.923685	-0.267383	1.86825	0.686591	4.69891	-0.317813	-0.0172708	1.42745	-0.0835626
P0DP25	Calmodulin-3 OS=Homo sapiens OX=9606 GN=CALM3 PE=1 SV=1	Calmodulin-3	Homo sapiens	cell cycle OR cell proliferation;cell organization and biogenesis;signal transduction;other biological processes	plasma membrane;other membranes;cytoskeleton;mitochondrion;ER/Golgi;other cell component	signal transduction activity or receptor binding;enzyme regulator activity;cytoskeletal activity;other molecular function	Physiological and pathological hypertrophy of the heart; MicroRNAs in cardiomyocyte hypertrophy; Alzheimer's disease and miRNA effects; T cell receptor and co-stimulatory signaling; Cardiac hypertrophic response; Myometrial relaxation and contraction pathways; G protein signaling pathways; Ras signaling; Melanoma; Endochondral ossification; Endochondral ossification with skeletal dysplasias; CAMK…	NA	Ras signaling pathway; Rap1 signaling pathway; Calcium signaling pathway; cGMP-PKG signaling pathway; cAMP signaling pathway; Phosphatidylinositol signaling system; Oocyte meiosis; Cellular senescence; Adrenergic signaling in cardiomyocytes; Vascular smooth muscle contraction; Apelin signaling pathway; C-type lectin receptor signaling pathway; Circadian entrainment; Long-term potentiation; Neurot…	6	1.41493	0.317855	0.37962	-0.104787	0.584837	-0.18269	-0.462171	0.558826	-0.652442	1.44796
P0DSO3	G antigen 4 OS=Homo sapiens OX=9606 GN=GAGE4 PE=5 SV=1	G antigen 4	Homo sapiens	NA	NA	NA	NA	NA	NA	22	-0.235925	-0.38325	1.44733	-0.744335	-0.275224	-0.232214	-1.06634	-0.0474473	-0.866232	-0.302718
P10606	Cytochrome c oxidase subunit 5B, mitochondrial OS=Homo sapiens OX=9606 GN=COX5B PE=1 SV=2	Cytochrome c oxidase subunit 5B, mitochondrial	Homo sapiens	other metabolic processes;transport;other biological processes	other membranes;mitochondrion	transporter activity;other molecular function	Electron transport chain: OXPHOS system in mitochondria; Nonalcoholic fatty liver disease; Mitochondrial complex IV assembly	Respiratory electron transport; TP53 Regulates Metabolic Genes; Cytoprotection by HMOX1	Oxidative phosphorylation; Metabolic pathways; Cardiac muscle contraction; Thermogenesis; Non-alcoholic fatty liver disease; Alzheimer disease; Parkinson disease; Amyotrophic lateral sclerosis; Huntington disease; Prion disease; Pathways of neurodegeneration; Chemical carcinogenesis; Diabetic cardiomyopathy	22	0.0448566	-0.254227	-0.50961	-0.682443	-0.224347	-0.432666	0.212263	0.00193239	-0.445281	-0.379615
P10643	Complement component C7 OS=Homo sapiens OX=9606 GN=C7 PE=1 SV=2	Complement component C7	Homo sapiens	stress response;other biological processes	non-structural extracellular;plasma membrane;other membranes	NA	Allograft Rejection; Complement system; Cells and molecules involved in local acute inflammatory response ; Complement system in neuronal development and plasticity; Complement activation; Complement and coagulation cascades	Regulation of Complement cascade; Terminal pathway of complement	Complement and coagulation cascades; Prion disease; Coronavirus disease; Systemic lupus erythematosus	6	1.66358	-0.44411	0.405118	-0.0447709	0.897366	-0.201556	0.527713	-0.467175	1.77548	0.309892
P10809	60 kDa heat shock protein, mitochondrial OS=Homo sapiens OX=9606 GN=HSPD1 PE=1 SV=2	60 kDa heat shock protein, mitochondrial	Homo sapiens	cell cycle OR cell proliferation;cell organization and biogenesis;protein metabolism;DNA metabolism;other metabolic processes;stress response;transport;developmental processes;signal transduction;other biological processes	non-structural extracellular;plasma membrane;other membranes;cytosol;mitochondrion;other cytoplasmic organelle;other cell component	nucleic acid binding activity;other molecular function	Apoptosis-related network due to altered Notch3 in ovarian cancer; Sudden infant death syndrome (SIDS) susceptibility pathways	TFAP2A acts as a transcriptional repressor during retinoic acid induced cell differentiation; Mitochondrial protein import	RNA degradation; Type I diabetes mellitus; Legionellosis; Tuberculosis; Lipid and atherosclerosis	19	-0.736595	-0.58287	-0.850641	-0.551158	-0.175893	-0.255796	-0.65083	-0.192843	-0.170172	-0.889697
P10909	Clusterin OS=Homo sapiens OX=9606 GN=CLU PE=1 SV=1	Clusterin	Homo sapiens	cell cycle OR cell proliferation;cell organization and biogenesis;protein metabolism;other metabolic processes;stress response;transport;developmental processes;signal transduction;other biological processes	non-structural extracellular;other membranes;cytosol;mitochondrion;ER/Golgi;nucleus;other cell component	signal transduction activity or receptor binding;cytoskeletal activity;other molecular function	Male infertility; Complement system in neuronal development and plasticity; Complement and coagulation cascades	Platelet degranulation ; Regulation of Complement cascade; Terminal pathway of complement; Antimicrobial peptides	Complement and coagulation cascades	2	3.70347	0.77552	1.88398	-0.33735	3.03177	0.748822	-0.881497	-0.264169	-0.175143	0.343214
P11021	Endoplasmic reticulum chaperone BiP OS=Homo sapiens OX=9606 GN=HSPA5 PE=1 SV=2	Endoplasmic reticulum chaperone BiP	Homo sapiens	protein metabolism;other metabolic processes;stress response;transport;developmental processes;signal transduction;other biological processes	plasma membrane;other membranes;cytosol;mitochondrion;ER/Golgi;nucleus;other cell component	translation activity;other molecular function	Parkin-ubiquitin proteasomal system pathway; Apoptosis-related network due to altered Notch3 in ovarian cancer; Photodynamic therapy-induced unfolded protein response; Prion disease pathway; Unfolded protein response; Orexin receptor pathway	Platelet degranulation ; PERK regulates gene expression; Regulation of HSF1-mediated heat shock response; Antigen Presentation: Folding, assembly and peptide loading of class I MHC; IRE1alpha activates chaperones; ATF6 (ATF6-alpha) activates chaperone genes	Protein export; Protein processing in endoplasmic reticulum; Antigen processing and presentation; Thyroid hormone synthesis; Parkinson disease; Amyotrophic lateral sclerosis; Prion disease; Pathways of neurodegeneration; Lipid and atherosclerosis	23	-0.306966	0.147447	-0.181328	-0.0335178	0.344989	0.281887	-0.375098	0.251574	0.0270456	-0.365517
P11142	Heat shock cognate 71 kDa protein OS=Homo sapiens OX=9606 GN=HSPA8 PE=1 SV=1	Heat shock cognate 71 kDa protein	Homo sapiens	cell-cell signaling;cell organization and biogenesis;protein metabolism;RNA metabolism OR transcription;other metabolic processes;stress response;transport;signal transduction;other biological processes	non-structural extracellular;plasma membrane;other membranes;cytosol;nucleus;other cytoplasmic organelle;other cell component	signal transduction activity or receptor binding;other molecular function	Parkin-ubiquitin proteasomal system pathway; MAPK signaling pathway; Exercise-induced circadian regulation	AUF1 (hnRNP D0) binds and destabilizes mRNA; Neutrophil degranulation; Clathrin-mediated endocytosis; Late endosomal microautophagy; Lipophagy; Chaperone Mediated Autophagy; Golgi Associated Vesicle Biogenesis; HSP90 chaperone cycle for steroid hormone receptors (SHR) in the presence of ligand; Attenuation phase; Interleukin-4 and Interleukin-13 signaling; Regulation of HSF1-mediated heat shock r…	Spliceosome; MAPK signaling pathway; Protein processing in endoplasmic reticulum; Endocytosis; Longevity regulating pathway; Antigen processing and presentation; Estrogen signaling pathway; Prion disease; Legionellosis; Toxoplasmosis; Measles; Lipid and atherosclerosis	19	-0.562375	-0.514707	-0.506423	-0.461133	-0.338214	-0.35956	-0.697421	-0.6208	-0.615982	-0.735903
P11166	Solute carrier family 2, facilitated glucose transporter member 1 OS=Homo sapiens OX=9606 GN=SLC2A1 PE=1 SV=2	Solute carrier family 2, facilitated glucose transporter member 1	Homo sapiens	cell organization and biogenesis;other metabolic processes;stress response;transport;developmental processes;other biological processes	plasma membrane;other membranes;cytosol;cytoskeleton;ER/Golgi;nucleus;other cell component	transporter activity;other molecular function	Cori cycle; HIF1A and PPARG regulation of glycolysis; Nuclear receptors meta-pathway; NRF2 pathway; Photodynamic therapy-induced HIF-1 survival signaling; Angiopoietin-like protein 8 regulatory pathway; Focal adhesion: PI3K-Akt-mTOR-signaling pathway; Clear cell renal cell carcinoma pathways; Type 2 papillary renal cell carcinoma; Metabolic reprogramming in colon cancer; Aerobic glycolysis; Insul…	Vitamin C (ascorbate) metabolism; Cellular hexose transport; Regulation of insulin secretion; Lactose synthesis; Defective SLC2A1 causes GLUT1 deficiency syndrome 1 (GLUT1DS1)	HIF-1 signaling pathway; Insulin secretion; Thyroid hormone signaling pathway; Adipocytokine signaling pathway; Glucagon signaling pathway; Insulin resistance; Bile secretion; Human T-cell leukemia virus 1 infection; Pathways in cancer; Renal cell carcinoma; Central carbon metabolism in cancer; Diabetic cardiomyopathy	7	-0.308657	0.629457	1.82342	1.92826	2.8646	1.30301	-1.03655	1.56288	-0.514887	1.03272
P11169	Solute carrier family 2, facilitated glucose transporter member 3 OS=Homo sapiens OX=9606 GN=SLC2A3 PE=1 SV=1	Solute carrier family 2, facilitated glucose transporter member 3	Homo sapiens	other metabolic processes;transport	plasma membrane;other membranes;other cell component	transporter activity;other molecular function	Nuclear receptors meta-pathway; NRF2 pathway; Photodynamic therapy-induced HIF-1 survival signaling; Focal adhesion: PI3K-Akt-mTOR-signaling pathway; PI3K/AKT/mTOR - VitD3 signaling; Neuroinflammation and glutamatergic signaling; Glycolysis and gluconeogenesis	Neutrophil degranulation; Cellular hexose transport; Vitamin C (ascorbate) metabolism; MECP2 regulates neuronal receptors and channels	NA	6	-0.178415	0.717095	0.545355	-0.155426	-0.0281077	-0.19684	0.646865	0.783778	0.119854	1.0622
P11215	Integrin alpha-M OS=Homo sapiens OX=9606 GN=ITGAM PE=1 SV=2	Integrin alpha-M	Homo sapiens	cell adhesion;cell-cell signaling;cell organization and biogenesis;stress response;transport;developmental processes;signal transduction;other biological processes	non-structural extracellular;plasma membrane;other membranes;other cell component	signal transduction activity or receptor binding;other molecular function	Integrin-mediated cell adhesion; Vitamin D receptor pathway; Microglia pathogen phagocytosis pathway; TYROBP causal network in microglia; Fibrin complement receptor 3 signaling pathway; Complement system in neuronal development and plasticity	Cell surface interactions at the vascular wall; Neutrophil degranulation; Integrin cell surface interactions; Toll Like Receptor 4 (TLR4) Cascade; Interleukin-4 and Interleukin-13 signaling	Rap1 signaling pathway; Phagosome; Cell adhesion molecules; Complement and coagulation cascades; Neutrophil extracellular trap formation; Hematopoietic cell lineage; Leukocyte transendothelial migration; Regulation of actin cytoskeleton; Pertussis; Legionellosis; Leishmaniasis; Amoebiasis; Staphylococcus aureus infection; Tuberculosis; Transcriptional misregulation in cancer; Acute myeloid leukem…	21	-0.205479	-0.125205	-0.101648	-0.269832	0.907057	0.163974	1.20826	0.0046757	0.43971	0.0574148
P11221	Major outer membrane lipoprotein OS=Pseudomonas aeruginosa (strain ATCC 15692 / DSM 22644 / CIP 104116 / JCM 14847 / LMG 12228 / 1C / PRS 101 / PAO1) OX=208964 GN=oprI PE=3 SV=1	Major outer membrane lipoprotein	Pseudomonas aeruginosa	NA	other membranes	NA	NA	NA	NA	21	-0.57929	0.249692	-0.477738	-0.63368	-0.158934	-0.371351	2.69385	0.827671	-0.352473	0.0458803
P11277	Spectrin beta chain, erythrocytic OS=Homo sapiens OX=9606 GN=SPTB PE=1 SV=5	Spectrin beta chain, erythrocytic	Homo sapiens	cell organization and biogenesis;transport;developmental processes;signal transduction	plasma membrane;other membranes;cytosol;cytoskeleton;other cell component	cytoskeletal activity	NA	COPI-mediated anterograde transport; RAF/MAP kinase cascade; NCAM signaling for neurite out-growth; Interaction between L1 and Ankyrins	NA	7	0.601345	1.09199	1.05849	1.31122	1.50789	0.208781	-0.332325	0.572542	-0.0989082	0.334243
P11279	Lysosome-associated membrane glycoprotein 1 OS=Homo sapiens OX=9606 GN=LAMP1 PE=1 SV=3	Lysosome-associated membrane glycoprotein 1	Homo sapiens	transport;signal transduction;other biological processes	plasma membrane;other membranes;cytosol;ER/Golgi;other cytoplasmic organelle;other cell component	other molecular function	Senescence and autophagy in cancer	Neutrophil degranulation	Autophagy; Lysosome; Phagosome; Tuberculosis	16	0.344244	0.31542	1.04893	0.154033	1.13721	0.119167	0.503271	0.789264	-0.160228	0.397042
P11413	Glucose-6-phosphate 1-dehydrogenase OS=Homo sapiens OX=9606 GN=G6PD PE=1 SV=4	Glucose-6-phosphate 1-dehydrogenase	Homo sapiens	other metabolic processes;stress response;developmental processes;other biological processes	plasma membrane;other membranes;cytosol;cytoskeleton;nucleus;other cell component	other molecular function	Glutathione metabolism; Pentose phosphate metabolism; Cori cycle; Vitamin D receptor pathway; Nuclear receptors meta-pathway; NRF2 pathway; ATM signaling in development and disease ; Metabolic reprogramming in colon cancer; Vitamin D-sensitive calcium signaling in depression; NAD metabolism in oncogene-induced senescence and mitochondrial dysfunction-associated senescence; Glycolysis in senescenc…	TP53 Regulates Metabolic Genes; Pentose phosphate pathway	Pentose phosphate pathway; Glutathione metabolism; Metabolic pathways; Carbon metabolism; Central carbon metabolism in cancer; Diabetic cardiomyopathy	23	0.203853	-0.46602	-0.410807	-0.37486	0.635714	-0.081285	-0.0596491	1.08554	-0.117138	0.445743
P11766	Alcohol dehydrogenase class-3 OS=Homo sapiens OX=9606 GN=ADH5 PE=1 SV=4	Alcohol dehydrogenase class-3	Homo sapiens	protein metabolism;other metabolic processes;stress response;other biological processes	cytosol;mitochondrion	other molecular function	Folate-alcohol and cancer pathway hypotheses; Amino acid metabolism	Ethanol oxidation	Glycolysis / Gluconeogenesis; Fatty acid degradation; Tyrosine metabolism; Pyruvate metabolism; Retinol metabolism; Metabolism of xenobiotics by cytochrome P450; Drug metabolism; Metabolic pathways; Carbon metabolism	22	-0.481186	-0.448979	-0.480925	-0.17043	-0.255842	-0.45389	-0.538551	-0.209303	-0.20166	-0.679512
P11908	Ribose-phosphate pyrophosphokinase 2 OS=Homo sapiens OX=9606 GN=PRPS2 PE=1 SV=2	Ribose-phosphate pyrophosphokinase 2	Homo sapiens	other metabolic processes;developmental processes	other cell component	kinase activity;other molecular function	Nucleotide metabolism	5-Phosphoribose 1-diphosphate biosynthesis	Pentose phosphate pathway; Purine metabolism; Metabolic pathways; Carbon metabolism; Biosynthesis of amino acids	1	-0.249456	0.880199	0.153328	0.238431	-0.318833	-0.505772	-0.115406	0.0129057	0.739679	-0.189936
P12004	Proliferating cell nuclear antigen OS=Homo sapiens OX=9606 GN=PCNA PE=1 SV=1	Proliferating cell nuclear antigen	Homo sapiens	cell cycle OR cell proliferation;cell organization and biogenesis;protein metabolism;DNA metabolism;other metabolic processes;stress response;developmental processes;signal transduction;other biological processes	cytoskeleton;nucleus;other cell component	signal transduction activity or receptor binding;enzyme regulator activity;nucleic acid binding activity;other molecular function	Cell cycle; Retinoblastoma gene in cancer; Primary focal segmental glomerulosclerosis (FSGS); Oxidative damage response; EGF/EGFR signaling pathway; G1 to S cell cycle control; DNA replication; Hepatitis B infection; Base excision repair; Nucleotide excision repair; 7q11.23 copy number variation syndrome; DNA repair pathways, full network; 16p11.2 proximal deletion syndrome; Nucleotide excision r…	Dual incision in TC-NER; Gap-filling DNA repair synthesis and ligation in TC-NER; E3 ubiquitin ligases ubiquitinate target proteins; Termination of translesion DNA synthesis; HDR through Homologous Recombination (HRR); Translesion synthesis by REV1; Translesion synthesis by POLK; Translesion synthesis by POLI; Recognition of DNA damage by PCNA-containing replication complex; Dual Incision in GG-N…	DNA replication; Base excision repair; Nucleotide excision repair; Mismatch repair; Cell cycle; Tight junction; Hepatitis B	19	-1.06135	-0.797097	-0.758212	-0.408619	-0.740383	-0.519921	-0.773801	-0.823806	-0.548033	-0.925582
P12110	Collagen alpha-2(VI) chain OS=Homo sapiens OX=9606 GN=COL6A2 PE=1 SV=4	Collagen alpha-2(VI) chain	Homo sapiens	cell adhesion;cell organization and biogenesis;other biological processes	non-structural extracellular;plasma membrane;other membranes;ER/Golgi;other cell component	other molecular function	miRNA targets in ECM and membrane receptors; Focal adhesion; Focal adhesion: PI3K-Akt-mTOR-signaling pathway; PI3K-Akt signaling pathway	Integrin cell surface interactions; ECM proteoglycans; Signaling by PDGF; Collagen degradation; Assembly of collagen fibrils and other multimeric structures; NCAM1 interactions; Collagen chain trimerization	PI3K-Akt signaling pathway; Focal adhesion; ECM-receptor interaction; Protein digestion and absorption; Human papillomavirus infection	18	-0.709532	1.28918	-0.235511	-1.2451	-0.502958	-0.0270451	1.99497	0.0321089	3.6217	-1.01658
P12111	Collagen alpha-3(VI) chain OS=Homo sapiens OX=9606 GN=COL6A3 PE=1 SV=5	Collagen alpha-3(VI) chain	Homo sapiens	cell adhesion;cell organization and biogenesis;developmental processes;other biological processes	extracellular matrix;plasma membrane;other membranes;ER/Golgi;other cell component	enzyme regulator activity;extracellular structural activity	miRNA targets in ECM and membrane receptors; PI3K-Akt signaling pathway	Collagen degradation; Assembly of collagen fibrils and other multimeric structures; Integrin cell surface interactions; ECM proteoglycans; Collagen chain trimerization; Signaling by PDGF; NCAM1 interactions	PI3K-Akt signaling pathway; Focal adhesion; ECM-receptor interaction; Protein digestion and absorption; Human papillomavirus infection	18	-0.202096	2.29215	0.370058	-0.656186	-0.466618	0.0083288	1.25027	-0.0913404	2.80135	-0.738466
P12270	Nucleoprotein TPR OS=Homo sapiens OX=9606 GN=TPR PE=1 SV=3	Nucleoprotein TPR	Homo sapiens	cell cycle OR cell proliferation;cell organization and biogenesis;protein metabolism;other metabolic processes;stress response;transport;signal transduction;other biological processes	other membranes;cytoskeleton;nucleus;other cell component	cytoskeletal activity;nucleic acid binding activity;other molecular function	NA	Signaling by ALK fusions and activated point mutants; HCMV Late Events; HCMV Early Events; ISG15 antiviral mechanism; Transport of the SLBP independent Mature mRNA; Transport of the SLBP Dependant Mature mRNA; Transport of Mature mRNA Derived from an Intronless Transcript; Transport of Mature mRNA derived from an Intron-Containing Transcript; Rev-mediated nuclear export of HIV RNA; Transport of R…	Nucleocytoplasmic transport; Amyotrophic lateral sclerosis; Pathways in cancer; Thyroid cancer	11	-0.176724	1.68355	0.746149	0.707308	-0.524763	-1.32409	-0.137557	-0.297089	-0.150284	0.463686
P12277	Creatine kinase B-type OS=Homo sapiens OX=9606 GN=CKB PE=1 SV=1	Creatine kinase B-type	Homo sapiens	other metabolic processes;developmental processes;other biological processes	non-structural extracellular;cytosol;nucleus;other cell component	kinase activity;other molecular function	NA	RND3 GTPase cycle; Creatine metabolism	Arginine and proline metabolism; Metabolic pathways	22	-0.224085	-0.32239	-0.318378	-0.509897	-0.386668	-0.284095	0.0648502	-0.442485	-0.302755	-0.189936
P12429	Annexin A3 OS=Homo sapiens OX=9606 GN=ANXA3 PE=1 SV=3	Annexin A3	Homo sapiens	stress response;transport;developmental processes;other biological processes	plasma membrane;other membranes;other cell component	enzyme regulator activity;other molecular function	Prostaglandin synthesis and regulation	NA	NA	10	1.3625	-0.974808	-1.15343	-0.997529	3.70286	0.0437027	-0.17651	2.8248	0.124826	1.96317
P12724	Eosinophil cationic protein OS=Homo sapiens OX=9606 GN=RNASE3 PE=1 SV=2	Eosinophil cationic protein	Homo sapiens	RNA metabolism OR transcription;other metabolic processes;stress response;transport;other biological processes	non-structural extracellular;other cytoplasmic organelle	nucleic acid binding activity;other molecular function	NA	Neutrophil degranulation; Antimicrobial peptides	Asthma	4	-0.178415	-0.190933	-0.684906	-0.438627	1.97063	0.140391	0.828649	4.63265	-0.400535	-0.643627
P12814	Alpha-actinin-1 OS=Homo sapiens OX=9606 GN=ACTN1 PE=1 SV=2	Alpha-actinin-1	Homo sapiens	cell adhesion;cell organization and biogenesis;transport;developmental processes;other biological processes	non-structural extracellular;plasma membrane;other membranes;cytosol;cytoskeleton;other cell component	signal transduction activity or receptor binding;cytoskeletal activity;nucleic acid binding activity;other molecular function	Arrhythmogenic right ventricular cardiomyopathy; Focal adhesion; Ebola virus pathway in host; MFAP5 effect on permeability and motility of endothelial cells via cytoskeleton rearrangement; Regulation of actin cytoskeleton	Platelet degranulation ; Syndecan interactions; RHOBTB2 GTPase cycle; RHOD GTPase cycle; RHOF GTPase cycle; Nephrin family interactions; Regulation of cytoskeletal remodeling and cell spreading by IPP complex components	Focal adhesion; Adherens junction; Tight junction; Leukocyte transendothelial migration; Regulation of actin cytoskeleton; Shigellosis; Amoebiasis; Viral carcinogenesis; Systemic lupus erythematosus	16	0.856754	0.103628	0.277629	0.154033	0.664786	0.675716	0.152687	0.0238789	0.172887	0.544427
P12956	X-ray repair cross-complementing protein 6 OS=Homo sapiens OX=9606 GN=XRCC6 PE=1 SV=2	X-ray repair cross-complementing protein 6	Homo sapiens	cell organization and biogenesis;DNA metabolism;other metabolic processes;stress response;transport;developmental processes;other biological processes	non-structural extracellular;cytosol;nucleus;other cell component	nucleic acid binding activity;other molecular function	Non-homologous end joining; DNA repair pathways, full network	Neutrophil degranulation; 2-LTR circle formation; Cytosolic sensors of pathogen-associated DNA ; Nonhomologous End-Joining (NHEJ); IRF3-mediated induction of type I IFN	Non-homologous end-joining	22	-0.298509	-0.225015	-0.184515	-0.284836	-0.313987	-0.366634	-0.461408	-0.168153	-0.383962	-0.26427
P13010	X-ray repair cross-complementing protein 5 OS=Homo sapiens OX=9606 GN=XRCC5 PE=1 SV=3	X-ray repair cross-complementing protein 5	Homo sapiens	cell cycle OR cell proliferation;cell organization and biogenesis;DNA metabolism;other metabolic processes;stress response;transport;developmental processes;other biological processes	non-structural extracellular;plasma membrane;other membranes;cytosol;nucleus;other cell component	enzyme regulator activity;nucleic acid binding activity;other molecular function	Non-homologous end joining; Male infertility; DNA repair pathways, full network; p53 transcriptional gene network	Neutrophil degranulation; Cytosolic sensors of pathogen-associated DNA ; Nonhomologous End-Joining (NHEJ); 2-LTR circle formation; IRF3-mediated induction of type I IFN	Non-homologous end-joining	22	-0.425368	-0.0813856	-0.0283422	-0.0597749	-0.355173	-0.23693	-0.292608	-0.250453	-0.0873072	-0.379615
P13489	Ribonuclease inhibitor OS=Homo sapiens OX=9606 GN=RNH1 PE=1 SV=2	Ribonuclease inhibitor	Homo sapiens	RNA metabolism OR transcription;other metabolic processes;other biological processes	non-structural extracellular;cytosol;nucleus	enzyme regulator activity	NA	NA	NA	7	0.0499309	-0.132508	-0.582916	3.40054	-0.042644	0.87381	-0.0199316	-0.541244	-0.223205	-0.528282
P13498	Cytochrome b-245 light chain OS=Homo sapiens OX=9606 GN=CYBA PE=1 SV=3	Cytochrome b-245 light chain	Homo sapiens	cell organization and biogenesis;other metabolic processes;stress response;transport;signal transduction;other biological processes	plasma membrane;other membranes;ER/Golgi;other cell component	other molecular function	TNF-alpha signaling pathway; Microglia pathogen phagocytosis pathway	Neutrophil degranulation; CDC42 GTPase cycle; RAC1 GTPase cycle; RAC2 GTPase cycle; RAC3 GTPase cycle; Detoxification of Reactive Oxygen Species; VEGFA-VEGFR2 Pathway; WNT5:FZD7-mediated leishmania damping; ROS and RNS production in phagocytes; Cross-presentation of particulate exogenous antigens (phagosomes); RHO GTPases Activate NADPH Oxidases	Phagosome; Osteoclast differentiation; Neutrophil extracellular trap formation; NOD-like receptor signaling pathway; Leukocyte transendothelial migration; Prion disease; Leishmaniasis; Chemical carcinogenesis; Diabetic cardiomyopathy; Lipid and atherosclerosis; Fluid shear stress and atherosclerosis	4	-0.0532477	-1.06001	-1.11518	-1.02566	0.589682	-0.451532	-0.336908	6.71483	-0.195031	1.21727
P13639	Elongation factor 2 OS=Homo sapiens OX=9606 GN=EEF2 PE=1 SV=4	Elongation factor 2	Homo sapiens	cell cycle OR cell proliferation;protein metabolism;other metabolic processes;stress response;transport;developmental processes;other biological processes	non-structural extracellular;plasma membrane;other membranes;cytosol;translational apparatus;other cell component	cytoskeletal activity;translation activity;nucleic acid binding activity;other molecular function	Translation factors; AMP-activated protein kinase (AMPK) signaling; Brain-derived neurotrophic factor (BDNF) signaling pathway; IL-18 signaling pathway	Neutrophil degranulation; Protein methylation; Uptake and function of diphtheria toxin; Peptide chain elongation; Synthesis of diphthamide-EEF2	AMPK signaling pathway; Oxytocin signaling pathway	19	-1.08165	-0.967504	-0.978129	-0.628054	-0.619248	-0.194481	-0.993776	-0.648234	-0.483399	-1.24855
P13645	Keratin, type I cytoskeletal 10 OS=Homo sapiens OX=9606 GN=KRT10 PE=1 SV=6	Keratin, type I cytoskeletal 10	Homo sapiens	cell organization and biogenesis;protein metabolism;other metabolic processes;developmental processes;other biological processes	plasma membrane;cytosol;cytoskeleton;other cell component	bone, tooth or skin structural activity;other molecular function	NA	Formation of the cornified envelope	Estrogen signaling pathway; Staphylococcus aureus infection	14	-0.734904	-1.02593	-0.888888	-0.399242	6.01412	0.479981	-1.05946	2.76994	0.504344	2.20924
P13647	Keratin, type II cytoskeletal 5 OS=Homo sapiens OX=9606 GN=KRT5 PE=1 SV=3	Keratin, type II cytoskeletal 5	Homo sapiens	cell organization and biogenesis;developmental processes;other biological processes	cytosol;cytoskeleton;other cell component	cytoskeletal activity;other molecular function	NA	Formation of the cornified envelope; Type I hemidesmosome assembly	NA	9	0.670695	-1.25963	-0.796459	3.39866	-0.544144	7.53118	-1.20611	-0.486378	-0.332586	1.07245
P13667	Protein disulfide-isomerase A4 OS=Homo sapiens OX=9606 GN=PDIA4 PE=1 SV=2	Protein disulfide-isomerase A4	Homo sapiens	stress response;transport;other biological processes	non-structural extracellular;ER/Golgi;other cell component	other molecular function	NA	NA	Protein processing in endoplasmic reticulum; Thyroid hormone synthesis; Vibrio cholerae infection	6	2.09828	0.203438	0.691966	-0.350479	-0.22677	-0.510488	-0.266639	-0.105057	-0.141998	0.25222
P13671	Complement component C6 OS=Homo sapiens OX=9606 GN=C6 PE=1 SV=3	Complement component C6	Homo sapiens	stress response;developmental processes;other biological processes	non-structural extracellular;plasma membrane;other membranes	NA	Allograft Rejection; Complement system; Cells and molecules involved in local acute inflammatory response ; Complement system in neuronal development and plasticity; Complement activation; Complement and coagulation cascades	Regulation of Complement cascade; Terminal pathway of complement	Complement and coagulation cascades; Prion disease; Coronavirus disease; Systemic lupus erythematosus	6	1.60269	0.0354652	0.408305	-0.239824	0.550919	0.3998	0.791987	-0.574164	0.865633	0.735388
P13688	Carcinoembryonic antigen-related cell adhesion molecule 1 OS=Homo sapiens OX=9606 GN=CEACAM1 PE=1 SV=2	Carcinoembryonic antigen-related cell adhesion molecule 1	Homo sapiens	cell adhesion;cell cycle OR cell proliferation;protein metabolism;other metabolic processes;stress response;transport;developmental processes;signal transduction;other biological processes	plasma membrane;other membranes;ER/Golgi;other cell component	transporter activity;cytoskeletal activity;other molecular function	Vitamin D receptor pathway	Neutrophil degranulation; Cell surface interactions at the vascular wall; Fibronectin matrix formation	NA	21	-0.618193	-0.728934	-0.519172	0.467243	0.332876	0.149824	1.99115	-0.7031	0.953469	-0.656443
P13716	Delta-aminolevulinic acid dehydratase OS=Homo sapiens OX=9606 GN=ALAD PE=1 SV=1	Delta-aminolevulinic acid dehydratase	Homo sapiens	cell organization and biogenesis;other metabolic processes;stress response;transport;other biological processes	non-structural extracellular;cytosol;other cell component	other molecular function	Heme biosynthesis	Neutrophil degranulation; Heme biosynthesis	Porphyrin and chlorophyll metabolism; Metabolic pathways; Biosynthesis of cofactors	7	0.822925	0.709792	0.985189	2.05205	0.240813	0.498847	-0.260528	-0.203816	-0.128739	0.440617
P13794	Outer membrane porin F OS=Pseudomonas aeruginosa (strain ATCC 15692 / DSM 22644 / CIP 104116 / JCM 14847 / LMG 12228 / 1C / PRS 101 / PAO1) OX=208964 GN=oprF PE=1 SV=1	Outer membrane porin F	Pseudomonas aeruginosa	transport;other biological processes	other membranes	transporter activity;other molecular function	NA	NA	NA	17	-1.16792	-0.862825	-0.876139	-0.496768	-0.912396	-0.684999	4.24512	3.81789	-0.625926	-1.0076
P13796	Plastin-2 OS=Homo sapiens OX=9606 GN=LCP1 PE=1 SV=6	Plastin-2	Homo sapiens	cell organization and biogenesis;developmental processes;signal transduction;other biological processes	plasma membrane;other membranes;cytosol;cytoskeleton;other cell component	signal transduction activity or receptor binding;cytoskeletal activity;other molecular function	NA	Gene and protein expression by JAK-STAT signaling after Interleukin-12 stimulation	NA	6	0.799245	0.225348	0.111895	-0.232322	0.546074	-0.0930763	0.488759	0.652098	-0.0077574	1.18011
P13798	Acylamino-acid-releasing enzyme OS=Homo sapiens OX=9606 GN=APEH PE=1 SV=4	Acylamino-acid-releasing enzyme	Homo sapiens	cell organization and biogenesis;protein metabolism;other metabolic processes;transport	non-structural extracellular;other membranes;cytosol;nucleus;other cell component	other molecular function	NA	Neutrophil degranulation; Eukaryotic Translation Termination	NA	16	0.0566968	-0.0400009	0.223447	1.00176	1.28258	-0.218064	-0.299482	0.45458	0.051905	0.6021
P13807	Glycogen [starch] synthase, muscle OS=Homo sapiens OX=9606 GN=GYS1 PE=1 SV=2	Glycogen [starch] synthase, muscle	Homo sapiens	other metabolic processes;developmental processes	cytosol;other cell component	other molecular function	AMP-activated protein kinase (AMPK) signaling; Angiopoietin-like protein 8 regulatory pathway; Focal adhesion: PI3K-Akt-mTOR-signaling pathway; PI3K-Akt signaling pathway; Insulin signaling; Glycogen synthesis and degradation	Glycogen synthesis; Myoclonic epilepsy of Lafora; Glycogen storage disease type XV (GYG1); Glycogen storage disease type 0 (muscle GYS1)	Starch and sucrose metabolism; Metabolic pathways; PI3K-Akt signaling pathway; AMPK signaling pathway; Insulin signaling pathway; Glucagon signaling pathway; Insulin resistance; Diabetic cardiomyopathy	6	1.86148	0.174226	0.564478	-0.470511	0.0276145	0.064927	0.899683	0.649355	0.0104728	0.349622
P13981	Arginine deiminase OS=Pseudomonas aeruginosa (strain ATCC 15692 / DSM 22644 / CIP 104116 / JCM 14847 / LMG 12228 / 1C / PRS 101 / PAO1) OX=208964 GN=arcA PE=1 SV=2	Arginine deiminase	Pseudomonas aeruginosa	protein metabolism;other metabolic processes	other cell component	other molecular function	NA	NA	Arginine biosynthesis; Metabolic pathways; Biosynthesis of secondary metabolites	17	-1.69396	-0.923685	-0.959006	-0.8925	-1.01899	-1.32409	5.80709	0.849617	-0.322642	-1.03965
P14174	Macrophage migration inhibitory factor OS=Homo sapiens OX=9606 GN=MIF PE=1 SV=4	Macrophage migration inhibitory factor	Homo sapiens	cell organization and biogenesis;other metabolic processes;stress response;transport;signal transduction;other biological processes	non-structural extracellular;plasma membrane;other membranes;cytosol;nucleus;other cell component	signal transduction activity or receptor binding;other molecular function	Adipogenesis; Spinal cord injury	Cell surface interactions at the vascular wall; Neutrophil degranulation; Gene and protein expression by JAK-STAT signaling after Interleukin-12 stimulation	Tyrosine metabolism; Phenylalanine metabolism; Metabolic pathways	13	-1.36582	-1.09409	-1.47533	0.0696351	-0.764611	-0.680283	-1.2443	-0.969202	-0.834744	-1.66764
P14406	Cytochrome c oxidase subunit 7A2, mitochondrial OS=Homo sapiens OX=9606 GN=COX7A2 PE=1 SV=1	Cytochrome c oxidase subunit 7A2, mitochondrial	Homo sapiens	cell organization and biogenesis;other metabolic processes;transport;other biological processes	other membranes;mitochondrion	transporter activity	Electron transport chain: OXPHOS system in mitochondria; Nonalcoholic fatty liver disease	NA	Oxidative phosphorylation; Metabolic pathways; Cardiac muscle contraction; Thermogenesis; Non-alcoholic fatty liver disease; Alzheimer disease; Parkinson disease; Amyotrophic lateral sclerosis; Huntington disease; Prion disease; Pathways of neurodegeneration; Chemical carcinogenesis; Diabetic cardiomyopathy	1	0.652089	0.390886	0.0322146	-0.228571	-0.229192	-0.409083	0.106859	0.136355	-0.258008	-0.389868
P14550	Aldo-keto reductase family 1 member A1 OS=Homo sapiens OX=9606 GN=AKR1A1 PE=1 SV=3	Aldo-keto reductase family 1 member A1	Homo sapiens	other metabolic processes;other biological processes	plasma membrane;other membranes;cytosol;other cell component	other molecular function	Benzo(a)pyrene metabolism; Metapathway biotransformation Phase I and II	Glutathione conjugation; Formation of xylulose-5-phosphate	Glycolysis / Gluconeogenesis; Pentose and glucuronate interconversions; Ascorbate and aldarate metabolism; Glycerolipid metabolism; Pyruvate metabolism; Metabolic pathways; Biosynthesis of cofactors; Chemical carcinogenesis	6	1.21703	0.717095	0.682404	-0.279209	0.347412	-0.326544	0.258855	0.213168	-0.251379	0.479065
P14618	Pyruvate kinase PKM OS=Homo sapiens OX=9606 GN=PKM PE=1 SV=4	Pyruvate kinase PKM	Homo sapiens	other metabolic processes;stress response;transport;developmental processes;other biological processes	non-structural extracellular;cytosol;ER/Golgi;nucleus;other cell component	nucleic acid binding activity;kinase activity;other molecular function	Photodynamic therapy-induced HIF-1 survival signaling; Amino acid metabolism; Clear cell renal cell carcinoma pathways; Metabolic reprogramming in colon cancer; Aerobic glycolysis; Glycolysis in senescence; Glycolysis and gluconeogenesis	Neutrophil degranulation	Glycolysis / Gluconeogenesis; Purine metabolism; Pyruvate metabolism; Metabolic pathways; Carbon metabolism; Biosynthesis of amino acids; Biosynthesis of cofactors; Glucagon signaling pathway; Type II diabetes mellitus; Human papillomavirus infection; Viral carcinogenesis; Central carbon metabolism in cancer	5	-0.0921512	-0.468454	-0.579729	0.356588	0.463702	1.586	-0.330798	-0.225763	-0.231491	-0.442414
P14625	Endoplasmin OS=Homo sapiens OX=9606 GN=HSP90B1 PE=1 SV=1	Endoplasmin	Homo sapiens	cell organization and biogenesis;protein metabolism;other metabolic processes;stress response;transport;signal transduction;other biological processes	non-structural extracellular;other membranes;cytosol;ER/Golgi;other cell component	signal transduction activity or receptor binding;nucleic acid binding activity;other molecular function	Photodynamic therapy-induced unfolded protein response; Focal adhesion: PI3K-Akt-mTOR-signaling pathway; Prion disease pathway; PI3K-Akt signaling pathway; Sudden infant death syndrome (SIDS) susceptibility pathways	Interleukin-4 and Interleukin-13 signaling; Regulation of Insulin-like Growth Factor (IGF) transport and uptake by Insulin-like Growth Factor Binding Proteins (IGFBPs); Post-translational protein phosphorylation; Trafficking and processing of endosomal TLR; Scavenging by Class A Receptors; ATF6 (ATF6-alpha) activates chaperone genes	Protein processing in endoplasmic reticulum; PI3K-Akt signaling pathway; IL-17 signaling pathway; Estrogen signaling pathway; Thyroid hormone synthesis; Salmonella infection; Pathways in cancer; Chemical carcinogenesis; Prostate cancer; Lipid and atherosclerosis; Fluid shear stress and atherosclerosis	23	0.582739	0.768217	-0.0474655	-0.204189	0.23839	0.19699	-0.372043	0.811211	-0.261322	-0.25658
P14678	Small nuclear ribonucleoprotein-associated proteins B and B' OS=Homo sapiens OX=9606 GN=SNRPB PE=1 SV=2	Small nuclear ribonucleoprotein-associated proteins B and B'	Homo sapiens	cell organization and biogenesis;protein metabolism;RNA metabolism OR transcription;other metabolic processes;transport;developmental processes	cytosol;nucleus;other cell component	nucleic acid binding activity;other molecular function	mRNA processing	mRNA Splicing - Major Pathway; snRNP Assembly; RNA Polymerase II Transcription Termination; mRNA Splicing - Minor Pathway; SLBP independent Processing of Histone Pre-mRNAs; SLBP Dependent Processing of Replication-Dependent Histone Pre-mRNAs	Spliceosome; Systemic lupus erythematosus	13	-1.22373	-1.36918	-1.5327	-0.849363	-0.8809	-0.791121	-1.00218	-0.527528	-0.637527	-1.22292
P14780	Matrix metalloproteinase-9 OS=Homo sapiens OX=9606 GN=MMP9 PE=1 SV=3	Matrix metalloproteinase-9	Homo sapiens	cell organization and biogenesis;protein metabolism;other metabolic processes;stress response;transport;developmental processes;signal transduction;other biological processes	non-structural extracellular;other cell component	other molecular function	Matrix metalloproteinases; Osteopontin signaling; Angiogenesis; TNF-related weak inducer of apoptosis (TWEAK) signaling pathway; AGE/RAGE pathway; Spinal cord injury; Mammary gland development pathway - Involution (Stage 4 of 4); Bladder cancer; IL1 and megakaryocytes in obesity; Photodynamic therapy-induced NF-kB survival signaling; Lung fibrosis; Epithelial to mesenchymal transition in colorect…	Neutrophil degranulation; Interleukin-4 and Interleukin-13 signaling; Collagen degradation; Activation of Matrix Metalloproteinases; Assembly of collagen fibrils and other multimeric structures; Extra-nuclear estrogen signaling; Signaling by SCF-KIT; EPH-ephrin mediated repulsion of cells	Endocrine resistance; IL-17 signaling pathway; TNF signaling pathway; Leukocyte transendothelial migration; Estrogen signaling pathway; Relaxin signaling pathway; Hepatitis B; Pathways in cancer; Transcriptional misregulation in cancer; Proteoglycans in cancer; MicroRNAs in cancer; Prostate cancer; Bladder cancer; Diabetic cardiomyopathy; Lipid and atherosclerosis; Fluid shear stress and atherosc…	21	-0.229159	0.142578	0.0672739	-0.528652	0.146327	-0.404367	1.65966	0.100692	0.993244	0.964796
P14854	Cytochrome c oxidase subunit 6B1 OS=Homo sapiens OX=9606 GN=COX6B1 PE=1 SV=2	Cytochrome c oxidase subunit 6B1	Homo sapiens	other metabolic processes;transport	other membranes;mitochondrion	transporter activity	Electron transport chain: OXPHOS system in mitochondria; Nonalcoholic fatty liver disease; Mitochondrial complex IV assembly	Respiratory electron transport; TP53 Regulates Metabolic Genes; Cytoprotection by HMOX1	Oxidative phosphorylation; Metabolic pathways; Cardiac muscle contraction; Thermogenesis; Non-alcoholic fatty liver disease; Alzheimer disease; Parkinson disease; Amyotrophic lateral sclerosis; Huntington disease; Prion disease; Pathways of neurodegeneration; Chemical carcinogenesis; Diabetic cardiomyopathy	5	-0.308657	0.188832	-0.426743	0.787954	-0.699197	3.02926	0.770601	-0.799116	-0.181773	-0.682075
P14868	Aspartate--tRNA ligase, cytoplasmic OS=Homo sapiens OX=9606 GN=DARS1 PE=1 SV=2	Aspartate--tRNA ligase, cytoplasmic	Homo sapiens	cell organization and biogenesis;protein metabolism;RNA metabolism OR transcription;other metabolic processes	cytosol;other cell component	other molecular function	Alanine and aspartate metabolism	Cytosolic tRNA aminoacylation; Selenoamino acid metabolism	Aminoacyl-tRNA biosynthesis	22	-0.558992	-0.207974	-0.264195	-0.506146	-0.376977	-0.470398	0.0365896	-0.582394	0.10991	-0.662851
P14923	Junction plakoglobin OS=Homo sapiens OX=9606 GN=JUP PE=1 SV=3	Junction plakoglobin	Homo sapiens	cell adhesion;cell organization and biogenesis;transport;developmental processes;other biological processes	non-structural extracellular;plasma membrane;other membranes;cytosol;cytoskeleton;nucleus;other cell component	other molecular function	Arrhythmogenic right ventricular cardiomyopathy; Corticotropin-releasing hormone signaling pathway; Ectoderm differentiation; Ectoderm differentiation; Epithelial to mesenchymal transition in colorectal cancer	Neutrophil degranulation; Formation of the cornified envelope; RHOC GTPase cycle; RHOA GTPase cycle; CDC42 GTPase cycle; RHOQ GTPase cycle; RHOB GTPase cycle; RHOJ GTPase cycle; VEGFR2 mediated vascular permeability; Adherens junctions interactions; RHOH GTPase cycle	Pathways in cancer; Transcriptional misregulation in cancer; Acute myeloid leukemia; Gastric cancer; Arrhythmogenic right ventricular cardiomyopathy	9	-0.109066	-0.237187	0.0513379	3.26362	-0.40605	4.34988	-0.483558	-0.272399	0.283925	0.213771
P14927	Cytochrome b-c1 complex subunit 7 OS=Homo sapiens OX=9606 GN=UQCRB PE=1 SV=2	Cytochrome b-c1 complex subunit 7	Homo sapiens	other metabolic processes	other membranes;mitochondrion	NA	Electron transport chain: OXPHOS system in mitochondria; Nonalcoholic fatty liver disease; Mitochondrial complex III assembly	Respiratory electron transport	Oxidative phosphorylation; Metabolic pathways; Cardiac muscle contraction; Thermogenesis; Non-alcoholic fatty liver disease; Alzheimer disease; Parkinson disease; Amyotrophic lateral sclerosis; Huntington disease; Prion disease; Pathways of neurodegeneration; Chemical carcinogenesis; Diabetic cardiomyopathy	23	-0.159809	-0.402725	-0.62435	-0.804351	0.538806	-0.406725	-0.260528	0.745371	-0.435338	-0.524437
P15144	Aminopeptidase N OS=Homo sapiens OX=9606 GN=ANPEP PE=1 SV=4	Aminopeptidase N	Homo sapiens	protein metabolism;other metabolic processes;transport;developmental processes;signal transduction;other biological processes	non-structural extracellular;plasma membrane;other membranes;ER/Golgi;other cell component	other molecular function	Glutathione metabolism; Cardiac progenitor differentiation	Neutrophil degranulation; Metabolism of Angiotensinogen to Angiotensins	Glutathione metabolism; Metabolic pathways; Renin-angiotensin system; Hematopoietic cell lineage	16	0.00426169	1.23319	0.430615	-0.237948	0.684168	0.680433	0.310794	0.520419	1.82686	0.29195
P15153	Ras-related C3 botulinum toxin substrate 2 OS=Homo sapiens OX=9606 GN=RAC2 PE=1 SV=1	Ras-related C3 botulinum toxin substrate 2	Homo sapiens	cell adhesion;cell organization and biogenesis;transport;developmental processes;signal transduction;other biological processes	plasma membrane;other membranes;cytosol;cytoskeleton;nucleus;other cell component	enzyme regulator activity;other molecular function	Integrin-mediated cell adhesion; RalA downstream regulated genes; B cell receptor signaling pathway; Focal adhesion; MAPK signaling pathway; Chemokine signaling pathway; Microglia pathogen phagocytosis pathway; Macrophage markers; Chromosomal and microsatellite instability in colorectal cancer ; Ras signaling; Pancreatic adenocarcinoma pathway; Acute viral myocarditis; Insulin signaling; Regulati…	RAC2 GTPase cycle; ROS and RNS production in phagocytes; RHO GTPases Activate NADPH Oxidases; PIP3 activates AKT signaling; Constitutive Signaling by Aberrant PI3K in Cancer; PI5P, PP2A and IER3 Regulate PI3K/AKT Signaling; GPVI-mediated activation cascade; PCP/CE pathway	MAPK signaling pathway; Ras signaling pathway; Rap1 signaling pathway; cAMP signaling pathway; Chemokine signaling pathway; Sphingolipid signaling pathway; Wnt signaling pathway; Axon guidance; VEGF signaling pathway; Focal adhesion; Adherens junction; Neutrophil extracellular trap formation; Natural killer cell mediated cytotoxicity; B cell receptor signaling pathway; Fc epsilon RI signaling pat…	10	2.90849	-0.809269	-0.42993	-0.406744	2.72651	0.586102	-0.0581215	1.89756	-0.395563	0.467531
P15170-3	Isoform 3 of Eukaryotic peptide chain release factor GTP-binding subunit ERF3A OS=Homo sapiens OX=9606 GN=GSPT1	Isoform 3 of Eukaryotic peptide chain release factor GTP-binding subunit ERF3A	Homo sapiens	NA	NA	NA	NA	NA	NA	23	-0.890517	-0.560961	-0.770961	-0.524901	2.1281	-0.144958	-0.446132	0.676788	0.293869	-0.843559
P15311	Ezrin OS=Homo sapiens OX=9606 GN=EZR PE=1 SV=4	Ezrin	Homo sapiens	cell adhesion;cell cycle OR cell proliferation;cell organization and biogenesis;other metabolic processes;transport;developmental processes;signal transduction;other biological processes	plasma membrane;other membranes;cytosol;cytoskeleton;nucleus;other cytoplasmic organelle;other cell component	cytoskeletal activity;other molecular function	Pathogenic Escherichia coli infection; AGE/RAGE pathway; VEGFA-VEGFR2 signaling pathway; 16p11.2 proximal deletion syndrome; CCL18 signaling pathway; Regulation of actin cytoskeleton	Recycling pathway of L1; Sensory processing of sound by outer hair cells of the cochlea; Sensory processing of sound by inner hair cells of the cochlea; Netrin-1 signaling	Tight junction; Leukocyte transendothelial migration; Regulation of actin cytoskeleton; Gastric acid secretion; Pathogenic Escherichia coli infection; Proteoglycans in cancer; MicroRNAs in cancer	1	-0.785647	2.09496	1.11905	0.656669	-0.461772	-0.29117	-0.390374	-0.626287	-0.468483	-0.871754
P15374	Ubiquitin carboxyl-terminal hydrolase isozyme L3 OS=Homo sapiens OX=9606 GN=UCHL3 PE=1 SV=1	Ubiquitin carboxyl-terminal hydrolase isozyme L3	Homo sapiens	protein metabolism;other metabolic processes	cytosol;nucleus;other cell component	other molecular function	Proteasome degradation	Synthesis of active ubiquitin: roles of E1 and E2 enzymes; UCH proteinases; Neddylation	NA	1	-0.670628	1.4182	0.360497	0.664171	-0.893014	0.055494	-0.429328	-0.853982	-0.102223	-0.784604
P15880	40S ribosomal protein S2 OS=Homo sapiens OX=9606 GN=RPS2 PE=1 SV=2	40S ribosomal protein S2	Homo sapiens	protein metabolism;RNA metabolism OR transcription;other metabolic processes;transport;other biological processes	cytosol;translational apparatus;nucleus	nucleic acid binding activity;other molecular function	Cytoplasmic ribosomal proteins	Regulation of expression of SLITs and ROBOs; RMTs methylate histone arginines; SRP-dependent cotranslational protein targeting to membrane; Protein methylation; Peptide chain elongation; L13a-mediated translational silencing of Ceruloplasmin expression; Translation initiation complex formation; Formation of a pool of free 40S subunits; Formation of the ternary complex, and subsequently, the 43S c…	Ribosome; Coronavirus disease	19	-0.580981	-0.485495	-0.630724	-0.252952	-0.442391	-0.371351	-0.560701	-0.179126	-0.441967	-0.771788
P15924	Desmoplakin OS=Homo sapiens OX=9606 GN=DSP PE=1 SV=3	Desmoplakin	Homo sapiens	cell adhesion;cell organization and biogenesis;protein metabolism;other metabolic processes;stress response;transport;developmental processes;other biological processes	plasma membrane;other membranes;cytoskeleton;other cell component	cytoskeletal activity;other molecular function	Arrhythmogenic right ventricular cardiomyopathy; Lung fibrosis; Epithelial to mesenchymal transition in colorectal cancer	Neutrophil degranulation; Formation of the cornified envelope; RND3 GTPase cycle; RND1 GTPase cycle; Apoptotic cleavage of cell adhesion proteins	Arrhythmogenic right ventricular cardiomyopathy	9	0.486326	-0.400291	0.0895843	2.86414	-0.17347	3.44431	-0.524039	-0.308062	-0.100566	0.814848
P16104	Histone H2AX OS=Homo sapiens OX=9606 GN=H2AX PE=1 SV=2	Histone H2AX	Homo sapiens	cell cycle OR cell proliferation;cell organization and biogenesis;DNA metabolism;other metabolic processes;stress response;developmental processes;signal transduction;other biological processes	cytoskeleton;nucleus;other cell component	nucleic acid binding activity;other molecular function	miRNA regulation of DNA damage response; miRNAs involved in DNA damage response; Proteasome degradation; ATM signaling in development and disease ; FBXL10 enhancement of MAP/ERK signaling in diffuse large B-cell lymphoma; DNA repair pathways, full network; DNA damage response	RUNX1 regulates transcription of genes involved in differentiation of HSCs; RMTs methylate histone arginines; Transcriptional regulation by small RNAs; Activation of anterior HOX genes in hindbrain development during early embryogenesis; Estrogen-dependent gene expression; Inhibition of DNA recombination at telomere; Activated PKN1 stimulates transcription of AR (androgen receptor) regulated gene…	Necroptosis; Neutrophil extracellular trap formation; Alcoholism; Systemic lupus erythematosus	13	-1.77853	-1.55176	-1.91198	-1.19071	0.252926	-0.239288	-1.29777	-0.919822	-1.0187	-1.68173
P16157	Ankyrin-1 OS=Homo sapiens OX=9606 GN=ANK1 PE=1 SV=3	Ankyrin-1	Homo sapiens	cell organization and biogenesis;transport;signal transduction;other biological processes	plasma membrane;other membranes;cytosol;cytoskeleton;ER/Golgi;nucleus;other cell component	cytoskeletal activity;other molecular function	NA	COPI-mediated anterograde transport; Interaction between L1 and Ankyrins; CHL1 interactions; Neurofascin interactions; NrCAM interactions	Proteoglycans in cancer	7	0.112515	0.286208	1.02025	1.61505	0.960357	0.263021	-0.394957	-0.176383	-0.195031	-0.37577
P16220	Cyclic AMP-responsive element-binding protein 1 OS=Homo sapiens OX=9606 GN=CREB1 PE=1 SV=2	Cyclic AMP-responsive element-binding protein 1	Homo sapiens	cell organization and biogenesis;protein metabolism;RNA metabolism OR transcription;other metabolic processes;stress response;transport;developmental processes;signal transduction;other biological processes	mitochondrion;nucleus;other cell component	nucleic acid binding activity;other molecular function	IL-2 signaling pathway; EGFR1 signaling pathway; Adipogenesis; Androgen receptor signaling pathway; p38 MAPK signaling pathway; G1 to S cell cycle control; Androgen receptor signaling pathway; miRNA regulation of DNA damage response; Energy metabolism; miRNAs involved in DNA damage response; Folate-alcohol and cancer pathway hypotheses; Thyroid stimulating hormone (TSH) signaling pathway; Leptin …	NCAM signaling for neurite out-growth; CREB phosphorylation; NGF-stimulated transcription; NCAM signaling for neurite out-growth; CREB phosphorylation; AKT phosphorylates targets in the nucleus; NGF-stimulated transcription; Estrogen-dependent nuclear events downstream of ESR-membrane signaling	cGMP-PKG signaling pathway; cAMP signaling pathway; PI3K-Akt signaling pathway; AMPK signaling pathway; Longevity regulating pathway; Adrenergic signaling in cardiomyocytes; Osteoclast differentiation; Antigen processing and presentation; TNF signaling pathway; Circadian rhythm; Circadian entrainment; Thermogenesis; Cholinergic synapse; Dopaminergic synapse; Insulin secretion; Estrogen signaling …	16	0.214002	1.15529	0.542167	0.512255	0.00338745	0.362068	-0.139848	-0.0803671	-0.118796	0.348341
P16401	Histone H1.5 OS=Homo sapiens OX=9606 GN=H1-5 PE=1 SV=3	Histone H1.5	Homo sapiens	cell organization and biogenesis;other biological processes	nucleus;other cell component	nucleic acid binding activity;other molecular function	NA	Apoptosis induced DNA fragmentation; Formation of Senescence-Associated Heterochromatin Foci (SAHF)	NA	10	2.87297	0.0378996	0.0258402	-0.545531	1.82526	0.0083288	-0.709642	3.56276	-0.584493	1.30827
P16402	Histone H1.3 OS=Homo sapiens OX=9606 GN=H1-3 PE=1 SV=2	Histone H1.3	Homo sapiens	cell organization and biogenesis;other biological processes	nucleus;other cell component	nucleic acid binding activity	NA	Apoptosis induced DNA fragmentation; Formation of Senescence-Associated Heterochromatin Foci (SAHF)	NA	10	1.95789	-0.590174	-0.493674	-0.768717	1.00154	-0.218064	-1.15952	2.90985	-0.730335	0.986584
P16930	Fumarylacetoacetase OS=Homo sapiens OX=9606 GN=FAH PE=1 SV=2	Fumarylacetoacetase	Homo sapiens	other metabolic processes	cytosol	other molecular function	Amino acid metabolism	Tyrosine catabolism	Tyrosine metabolism; Metabolic pathways	23	0.136195	0.266732	-0.0602143	0.25531	-0.025685	-0.29117	0.311557	1.102	-0.0541615	0.157381
P16949	Stathmin OS=Homo sapiens OX=9606 GN=STMN1 PE=1 SV=3	Stathmin	Homo sapiens	cell cycle OR cell proliferation;cell organization and biogenesis;developmental processes;signal transduction;other biological processes	other membranes;cytosol;cytoskeleton;other cell component	cytoskeletal activity	Microtubule cytoskeleton regulation; Retinoblastoma gene in cancer; RAC1/PAK1/p38/MMP2 pathway; MAPK signaling pathway; EGF/EGFR signaling pathway; IL-18 signaling pathway	Nuclear signaling by ERBB4	MAPK signaling pathway; MicroRNAs in cancer	13	-1.75316	-1.54202	-1.81636	-1.23197	-0.679816	-0.701507	-1.30541	0.0403388	-0.889434	-1.10373
P17096	High mobility group protein HMG-I/HMG-Y OS=Homo sapiens OX=9606 GN=HMGA1 PE=1 SV=3	High mobility group protein HMG-I/HMG-Y	Homo sapiens	cell organization and biogenesis;DNA metabolism;other metabolic processes;stress response;transport;other biological processes	cytosol;nucleus;other cell component	signal transduction activity or receptor binding;nucleic acid binding activity;other molecular function	Adipogenesis; Pre-implantation embryo; Male infertility; 7q11.23 copy number variation syndrome; NAD metabolism in oncogene-induced senescence and mitochondrial dysfunction-associated senescence; Orexin receptor pathway; Senescence and autophagy in cancer	Vpr-mediated nuclear import of PICs; 2-LTR circle formation; Integration of viral DNA into host genomic DNA; Autointegration results in viral DNA circles; APOBEC3G mediated resistance to HIV-1 infection; Formation of Senescence-Associated Heterochromatin Foci (SAHF)	NA	13	-1.28801	-0.64373	-1.17892	-1.15695	-0.79126	-0.774613	-0.869276	-0.585137	-0.829772	-1.14474
P17096-2	Isoform HMG-Y of High mobility group protein HMG-I/HMG-Y OS=Homo sapiens OX=9606 GN=HMGA1	Isoform HMG-Y of High mobility group protein HMG-I/HMG-Y	Homo sapiens	NA	NA	NA	NA	NA	NA	19	-1.05797	-0.621821	-0.901636	-1.00503	-0.447236	-0.675566	-0.696658	-0.327266	-0.640841	-0.866628
P17174	Aspartate aminotransferase, cytoplasmic OS=Homo sapiens OX=9606 GN=GOT1 PE=1 SV=3	Aspartate aminotransferase, cytoplasmic	Homo sapiens	other metabolic processes;stress response;signal transduction;other biological processes	cytosol;nucleus;other cytoplasmic organelle;other cell component	other molecular function	Alanine and aspartate metabolism; Trans-sulfuration pathway; Amino acid metabolism; NAD metabolism in oncogene-induced senescence and mitochondrial dysfunction-associated senescence; TCA cycle in senescence; Neuroinflammation and glutamatergic signaling; Glycolysis and gluconeogenesis	Gluconeogenesis; Aspartate and asparagine metabolism; Methionine salvage pathway	Arginine biosynthesis; Alanine, aspartate and glutamate metabolism; Cysteine and methionine metabolism; Arginine and proline metabolism; Tyrosine metabolism; Phenylalanine metabolism; Phenylalanine, tyrosine and tryptophan biosynthesis; Metabolic pathways; Carbon metabolism; 2-Oxocarboxylic acid metabolism; Biosynthesis of amino acids	1	-0.305274	0.123103	0.440177	-0.547407	-0.541722	-0.203915	0.243579	-0.458945	-0.349159	-0.119448
P17213	Bactericidal permeability-increasing protein OS=Homo sapiens OX=9606 GN=BPI PE=1 SV=4	Bactericidal permeability-increasing protein	Homo sapiens	stress response;transport;signal transduction;other biological processes	non-structural extracellular;other membranes;other cytoplasmic organelle;other cell component	other molecular function	NA	Neutrophil degranulation; Toll Like Receptor 4 (TLR4) Cascade; Antimicrobial peptides	NA	4	-0.261297	-1.05027	-0.968568	-0.312968	0.657518	0.77948	0.209208	4.31717	0.108253	2.10415
P17858	ATP-dependent 6-phosphofructokinase, liver type OS=Homo sapiens OX=9606 GN=PFKL PE=1 SV=6	ATP-dependent 6-phosphofructokinase, liver type	Homo sapiens	other metabolic processes;transport;other biological processes	non-structural extracellular;cytosol;other cell component	kinase activity;other molecular function	Photodynamic therapy-induced HIF-1 survival signaling; Clear cell renal cell carcinoma pathways; Metabolic reprogramming in colon cancer; Insulin signaling; Glycolysis and gluconeogenesis	Glycolysis; Neutrophil degranulation	Glycolysis / Gluconeogenesis; Pentose phosphate pathway; Fructose and mannose metabolism; Galactose metabolism; Metabolic pathways; Carbon metabolism; Biosynthesis of amino acids; RNA degradation; HIF-1 signaling pathway; AMPK signaling pathway; Thyroid hormone signaling pathway; Glucagon signaling pathway; Central carbon metabolism in cancer	11	1.9562	1.91238	1.36128	-0.22482	-0.224347	0.18284	-0.0138212	-0.483635	-0.204975	1.55946
P17900	Ganglioside GM2 activator OS=Homo sapiens OX=9606 GN=GM2A PE=1 SV=4	Ganglioside GM2 activator	Homo sapiens	other metabolic processes;transport;other biological processes	non-structural extracellular;plasma membrane;other membranes;cytosol;other cytoplasmic organelle;other cell component	transporter activity;enzyme regulator activity;other molecular function	Degradation pathway of sphingolipids, including diseases	Glycosphingolipid metabolism; Neutrophil degranulation	Lysosome	11	1.33036	1.65434	1.53339	-0.0916585	-1.49142	-0.0694938	1.51149	0.215911	0.075107	-0.156614
P17980	26S proteasome regulatory subunit 6A OS=Homo sapiens OX=9606 GN=PSMC3 PE=1 SV=3	26S proteasome regulatory subunit 6A	Homo sapiens	cell-cell signaling;cell organization and biogenesis;protein metabolism;other metabolic processes;stress response;transport;signal transduction;other biological processes	non-structural extracellular;cytosol;nucleus;other cell component	other molecular function	Proteasome degradation; Alzheimer's disease and miRNA effects; Parkin-ubiquitin proteasomal system pathway; Alzheimer's disease	FCERI mediated NF-kB activation; Separation of Sister Chromatids; The role of GTSE1 in G2/M progression after G2 checkpoint; Neutrophil degranulation; UCH proteinases; Ub-specific processing proteases; RUNX1 regulates transcription of genes involved in differentiation of HSCs; Regulation of expression of SLITs and ROBOs; Downstream TCR signaling; Antigen processing: Ubiquitination & Proteasome de…	Proteasome; Alzheimer disease; Parkinson disease; Amyotrophic lateral sclerosis; Huntington disease; Spinocerebellar ataxia; Prion disease; Pathways of neurodegeneration; Epstein-Barr virus infection	19	-0.978473	-0.631558	-0.911198	-0.419872	-1.05534	-0.692074	-0.886844	-0.911592	-0.604381	-0.898668
P17987	T-complex protein 1 subunit alpha OS=Homo sapiens OX=9606 GN=TCP1 PE=1 SV=1	T-complex protein 1 subunit alpha	Homo sapiens	cell organization and biogenesis;transport;signal transduction;other biological processes	cytosol;cytoskeleton;ER/Golgi;other cell component	other molecular function	16p11.2 proximal deletion syndrome	Gene and protein expression by JAK-STAT signaling after Interleukin-12 stimulation; Formation of tubulin folding intermediates by CCT/TriC; BBSome-mediated cargo-targeting to cilium; Association of TriC/CCT with target proteins during biosynthesis; Cooperation of PDCL (PhLP1) and TRiC/CCT in G-protein beta folding; Prefoldin mediated transfer of substrate to CCT/TriC; Folding of actin by CCT/TriC	NA	19	-0.68416	-0.607214	-0.633911	-0.588668	-0.602289	-0.371351	-0.627916	-0.62903	-0.486714	-0.803829
P18077	60S ribosomal protein L35a OS=Homo sapiens OX=9606 GN=RPL35A PE=1 SV=2	60S ribosomal protein L35a	Homo sapiens	protein metabolism;RNA metabolism OR transcription;other metabolic processes;transport;other biological processes	cytosol;translational apparatus	nucleic acid binding activity;other molecular function	Cytoplasmic ribosomal proteins	Regulation of expression of SLITs and ROBOs; L13a-mediated translational silencing of Ceruloplasmin expression; Formation of a pool of free 40S subunits; GTP hydrolysis and joining of the 60S ribosomal subunit; SRP-dependent cotranslational protein targeting to membrane; Major pathway of rRNA processing in the nucleolus and cytosol; Nonsense Mediated Decay (NMD) enhanced by the Exon Junction Comp…	Ribosome; Coronavirus disease	13	-0.954793	-1.00645	-1.27135	-1.14007	-0.381823	-0.567086	-0.846362	-0.0501906	-0.495	-1.20113
P18124	60S ribosomal protein L7 OS=Homo sapiens OX=9606 GN=RPL7 PE=1 SV=1	60S ribosomal protein L7	Homo sapiens	protein metabolism;RNA metabolism OR transcription;other metabolic processes;transport;other biological processes	cytosol;translational apparatus;other cell component	nucleic acid binding activity;other molecular function	VEGFA-VEGFR2 signaling pathway; Cytoplasmic ribosomal proteins	Regulation of expression of SLITs and ROBOs; L13a-mediated translational silencing of Ceruloplasmin expression; Nonsense Mediated Decay (NMD) enhanced by the Exon Junction Complex (EJC); Nonsense Mediated Decay (NMD) independent of the Exon Junction Complex (EJC); Formation of a pool of free 40S subunits; GTP hydrolysis and joining of the 60S ribosomal subunit; Major pathway of rRNA processing in…	Ribosome; Coronavirus disease	19	-0.96325	-0.809269	-0.971755	-0.478013	-0.769456	-0.430307	-0.90823	-0.511068	-0.538089	-1.03708
P18206	Vinculin OS=Homo sapiens OX=9606 GN=VCL PE=1 SV=4	Vinculin	Homo sapiens	cell adhesion;cell organization and biogenesis;transport;developmental processes;other biological processes	non-structural extracellular;plasma membrane;other membranes;cytosol;cytoskeleton;other cell component	cytoskeletal activity;other molecular function	Integrin-mediated cell adhesion; Primary focal segmental glomerulosclerosis (FSGS); Focal adhesion; VEGFA-VEGFR2 signaling pathway; MFAP5 effect on permeability and motility of endothelial cells via cytoskeleton rearrangement; Melanoma; Regulation of actin cytoskeleton	Neutrophil degranulation; Platelet degranulation ; Smooth Muscle Contraction; Signaling by BRAF and RAF1 fusions; Signaling by ALK fusions and activated point mutants; Signaling by moderate kinase activity BRAF mutants; Paradoxical activation of RAF signaling by kinase inactive BRAF; Signaling downstream of RAS mutants; Signaling by RAF1 mutants; MAP2K and MAPK activation; Signaling by high-kinas…	Focal adhesion; Adherens junction; Leukocyte transendothelial migration; Regulation of actin cytoskeleton; Bacterial invasion of epithelial cells; Shigellosis; Amoebiasis	22	-0.366167	0.21561	-0.171766	-0.228571	-0.0644483	0.0130453	-0.228449	-0.203816	-0.0906218	-0.457793
P18428	Lipopolysaccharide-binding protein OS=Homo sapiens OX=9606 GN=LBP PE=1 SV=3	Lipopolysaccharide-binding protein	Homo sapiens	stress response;transport;signal transduction;other biological processes	non-structural extracellular;other membranes;other cell component	signal transduction activity or receptor binding;other molecular function	Regulation of toll-like receptor signaling pathway; Fibrin complement receptor 3 signaling pathway; Pathogenesis of SARS-CoV-2 mediated by nsp9-nsp10 complex; Network map of SARS-CoV-2 signaling pathway; Toll-like receptor signaling pathway	Regulation of TLR by endogenous ligand; Interleukin-4 and Interleukin-13 signaling; Transfer of LPS from LBP carrier to CD14	NF-kappa B signaling pathway; Toll-like receptor signaling pathway; Tuberculosis; Lipid and atherosclerosis	6	0.981922	0.0135557	0.0895843	0.0640086	-0.435122	-0.576519	0.71408	-0.738763	0.172887	2.28101
P18669	Phosphoglycerate mutase 1 OS=Homo sapiens OX=9606 GN=PGAM1 PE=1 SV=2	Phosphoglycerate mutase 1	Homo sapiens	other metabolic processes;transport;other biological processes	non-structural extracellular;cytosol;other cell component	other molecular function	Cori cycle; Metabolic reprogramming in colon cancer; Glycolysis and gluconeogenesis	Neutrophil degranulation; Glycolysis; Gluconeogenesis	Glycolysis / Gluconeogenesis; Glycine, serine and threonine metabolism; Metabolic pathways; Carbon metabolism; Biosynthesis of amino acids; Glucagon signaling pathway; Central carbon metabolism in cancer	23	-0.249456	-0.0302634	-0.27057	0.210298	0.1221	0.0861514	0.22372	-0.162667	0.0601914	0.35603
P19338	Nucleolin OS=Homo sapiens OX=9606 GN=NCL PE=1 SV=3	Nucleolin	Homo sapiens	developmental processes;other biological processes	nucleus;other cell component	nucleic acid binding activity;other molecular function	Pathogenic Escherichia coli infection; VEGFA-VEGFR2 signaling pathway	Major pathway of rRNA processing in the nucleolus and cytosol	Pathogenic Escherichia coli infection	13	-1.33199	-0.772753	-1.14386	-0.63368	-0.718579	-0.569445	-0.989193	-0.66195	-0.622611	-1.34211
P19623	Spermidine synthase OS=Homo sapiens OX=9606 GN=SRM PE=1 SV=1	Spermidine synthase	Homo sapiens	other metabolic processes;other biological processes	cytosol	other molecular function	Methionine de novo and salvage pathway; Amino acid metabolism; Nucleotide metabolism	Metabolism of polyamines	Cysteine and methionine metabolism; Arginine and proline metabolism; Glutathione metabolism; Metabolic pathways	19	-0.589439	0.201004	-0.831518	-1.00878	-0.587753	-0.590669	-0.598891	-0.878672	-0.670672	-1.13961
P19652	Alpha-1-acid glycoprotein 2 OS=Homo sapiens OX=9606 GN=ORM2 PE=1 SV=2	Alpha-1-acid glycoprotein 2	Homo sapiens	stress response;transport;other biological processes	non-structural extracellular;other cytoplasmic organelle;other cell component	NA	Vitamin D receptor pathway	Neutrophil degranulation; Platelet degranulation	NA	16	-0.166575	0.244823	0.0354019	-0.161052	0.696282	0.880885	0.718662	0.100692	0.28724	2.07211
P19823	Inter-alpha-trypsin inhibitor heavy chain H2 OS=Homo sapiens OX=9606 GN=ITIH2 PE=1 SV=2	Inter-alpha-trypsin inhibitor heavy chain H2	Homo sapiens	protein metabolism;other metabolic processes;other biological processes	non-structural extracellular;ER/Golgi	enzyme regulator activity	NA	Regulation of Insulin-like Growth Factor (IGF) transport and uptake by Insulin-like Growth Factor Binding Proteins (IGFBPs); Post-translational protein phosphorylation	NA	5	1.14261	-0.195802	0.691966	1.75947	2.17413	1.37848	-0.845599	-0.436998	1.5849	0.126622
P19827	Inter-alpha-trypsin inhibitor heavy chain H1 OS=Homo sapiens OX=9606 GN=ITIH1 PE=1 SV=3	Inter-alpha-trypsin inhibitor heavy chain H1	Homo sapiens	other metabolic processes;other biological processes	non-structural extracellular	enzyme regulator activity;other molecular function	NA	NA	NA	16	0.307032	0.609982	0.558103	1.21182	0.831953	0.953991	-0.533205	0.0513121	0.658472	0.494445
P19878	Neutrophil cytosol factor 2 OS=Homo sapiens OX=9606 GN=NCF2 PE=1 SV=2	Neutrophil cytosol factor 2	Homo sapiens	other metabolic processes;stress response;transport;signal transduction;other biological processes	plasma membrane;other membranes;cytosol;other cytoplasmic organelle;other cell component	enzyme regulator activity;other molecular function	Brain-derived neurotrophic factor (BDNF) signaling pathway; VEGFA-VEGFR2 signaling pathway; Microglia pathogen phagocytosis pathway; TYROBP causal network in microglia; IL-18 signaling pathway; p53 transcriptional gene network	Detoxification of Reactive Oxygen Species; RHO GTPases Activate NADPH Oxidases; RAC1 GTPase cycle; RAC2 GTPase cycle; RAC3 GTPase cycle; VEGFA-VEGFR2 Pathway; ROS and RNS production in phagocytes; Cross-presentation of particulate exogenous antigens (phagosomes)	Phagosome; Osteoclast differentiation; Neutrophil extracellular trap formation; Leukocyte transendothelial migration; Prion disease; Leishmaniasis; Chemical carcinogenesis; Diabetic cardiomyopathy; Lipid and atherosclerosis; Fluid shear stress and atherosclerosis	6	1.46906	-0.400291	-0.181328	-0.327972	0.638137	-0.262871	0.827122	1.85916	0.194432	0.485473
P20073	Annexin A7 OS=Homo sapiens OX=9606 GN=ANXA7 PE=1 SV=3	Annexin A7	Homo sapiens	cell organization and biogenesis;other metabolic processes;other biological processes	other membranes;ER/Golgi;nucleus;other cell component	signal transduction activity or receptor binding;other molecular function	NA	NA	Amyotrophic lateral sclerosis	23	0.215693	-0.0643449	-0.127146	0.394098	0.592105	-0.0364781	-0.0619405	0.188478	0.371761	0.00102383
P20618	Proteasome subunit beta type-1 OS=Homo sapiens OX=9606 GN=PSMB1 PE=1 SV=2	Proteasome subunit beta type-1	Homo sapiens	cell-cell signaling;cell organization and biogenesis;protein metabolism;other metabolic processes;stress response;transport;signal transduction;other biological processes	non-structural extracellular;cytosol;nucleus;other cell component	other molecular function	Proteasome degradation; Alzheimer's disease and miRNA effects; Alzheimer's disease	ER-Phagosome pathway; Neutrophil degranulation; MAPK6/MAPK4 signaling; Antigen processing: Ubiquitination & Proteasome degradation; FCERI mediated NF-kB activation; Separation of Sister Chromatids; The role of GTSE1 in G2/M progression after G2 checkpoint; AUF1 (hnRNP D0) binds and destabilizes mRNA; Downstream TCR signaling; Cdc20:Phospho-APC/C mediated degradation of Cyclin A; RUNX1 regulates t…	Proteasome; Alzheimer disease; Parkinson disease; Amyotrophic lateral sclerosis; Huntington disease; Spinocerebellar ataxia; Prion disease; Pathways of neurodegeneration	22	-0.410144	-0.14468	-0.35025	0.107145	-0.0717165	-0.18269	-0.272749	-0.283373	-0.261322	-0.104068
P20851	C4b-binding protein beta chain OS=Homo sapiens OX=9606 GN=C4BPB PE=1 SV=1	C4b-binding protein beta chain	Homo sapiens	stress response;other biological processes	non-structural extracellular;plasma membrane;other membranes	NA	Complement system in neuronal development and plasticity	Regulation of Complement cascade	Complement and coagulation cascades; Pertussis	16	-0.425368	0.220479	0.408305	-0.472387	-0.185584	0.25123	0.938637	-0.692127	1.5186	1.64277
P21266	Glutathione S-transferase Mu 3 OS=Homo sapiens OX=9606 GN=GSTM3 PE=1 SV=3	Glutathione S-transferase Mu 3	Homo sapiens	other metabolic processes;stress response;developmental processes;other biological processes	non-structural extracellular;cytosol;cytoskeleton;other cell component	other molecular function	Nuclear receptors meta-pathway; NRF2 pathway; Exercise-induced circadian regulation; Metapathway biotransformation Phase I and II	Glutathione conjugation	Glutathione metabolism; Metabolism of xenobiotics by cytochrome P450; Drug metabolism; Drug metabolism; Metabolic pathways; Platinum drug resistance; Pathways in cancer; Chemical carcinogenesis; Chemical carcinogenesis; Chemical carcinogenesis; Hepatocellular carcinoma; Fluid shear stress and atherosclerosis	12	0.704524	3.09793	0.889573	0.712934	-0.367287	0.897393	0.502507	0.534136	-0.0508469	-0.774352
P21283	V-type proton ATPase subunit C 1 OS=Homo sapiens OX=9606 GN=ATP6V1C1 PE=1 SV=4	V-type proton ATPase subunit C 1	Homo sapiens	cell organization and biogenesis;stress response;transport;signal transduction;other biological processes	plasma membrane;other membranes;cytosol;other cytoplasmic organelle;other cell component	transporter activity	Proximal tubule transport	Amino acids regulate mTORC1; ROS and RNS production in phagocytes; Insulin receptor recycling; Transferrin endocytosis and recycling; Ion channel transport	Oxidative phosphorylation; Metabolic pathways; Phagosome; mTOR signaling pathway; Synaptic vesicle cycle; Collecting duct acid secretion; Vibrio cholerae infection; Epithelial cell signaling in Helicobacter pylori infection; Human papillomavirus infection; Rheumatoid arthritis	11	1.15614	1.32569	0.0736483	-0.237948	-0.355173	-0.510488	0.876005	-0.596111	-0.0442177	0.325272
P21333	Filamin-A OS=Homo sapiens OX=9606 GN=FLNA PE=1 SV=4	Filamin-A	Homo sapiens	cell cycle OR cell proliferation;cell organization and biogenesis;protein metabolism;RNA metabolism OR transcription;other metabolic processes;stress response;transport;developmental processes;signal transduction;other biological processes	non-structural extracellular;plasma membrane;other membranes;cytosol;cytoskeleton;ER/Golgi;nucleus;other cell component	signal transduction activity or receptor binding;cytoskeletal activity;other molecular function	Androgen receptor signaling pathway; Prolactin signaling pathway; Focal adhesion; Hypothesized pathways in pathogenesis of cardiovascular disease; MAPK signaling pathway; IL-4 signaling pathway; Ebola virus pathway in host; Joubert syndrome	RHO GTPases activate PAKs; Platelet degranulation ; GP1b-IX-V activation signalling; OAS antiviral response; Cell-extracellular matrix interactions	MAPK signaling pathway; Focal adhesion; Salmonella infection; Proteoglycans in cancer	23	0.0786857	-0.115467	-0.0793375	0.039627	1.01366	0.812495	-0.184912	0.150071	0.00384361	-0.00538423
P21796	Voltage-dependent anion-selective channel protein 1 OS=Homo sapiens OX=9606 GN=VDAC1 PE=1 SV=2	Voltage-dependent anion-selective channel protein 1	Homo sapiens	cell-cell signaling;other metabolic processes;stress response;transport;other biological processes	plasma membrane;other membranes;mitochondrion;ER/Golgi	transporter activity;other molecular function	Alzheimer's disease and miRNA effects; Alzheimer's disease	Ub-specific processing proteases; Pyruvate metabolism; PINK1-PRKN Mediated Mitophagy; Mitochondrial protein import; Mitochondrial calcium ion transport	Calcium signaling pathway; cGMP-PKG signaling pathway; Necroptosis; Cellular senescence; Neutrophil extracellular trap formation; NOD-like receptor signaling pathway; Cholesterol metabolism; Alzheimer disease; Parkinson disease; Amyotrophic lateral sclerosis; Huntington disease; Spinocerebellar ataxia; Prion disease; Pathways of neurodegeneration; Shigellosis; Influenza A; Human T-cell leukemia v…	22	-0.690926	-0.147114	-0.404432	-0.42925	-0.369709	-0.279379	0.222957	-0.146207	-0.125425	-0.441132
P21810	Biglycan OS=Homo sapiens OX=9606 GN=BGN PE=1 SV=2	Biglycan	Homo sapiens	cell organization and biogenesis;protein metabolism;other metabolic processes;developmental processes;other biological processes	non-structural extracellular;extracellular matrix;plasma membrane;other membranes;ER/Golgi;other cytoplasmic organelle;other cell component	extracellular structural activity;other molecular function	NA	ECM proteoglycans; A tetrasaccharide linker sequence is required for GAG synthesis; Defective B4GALT7 causes EDS, progeroid type; Defective B3GAT3 causes JDSSDHD; Defective B3GALT6 causes EDSP2 and SEMDJL1; Chondroitin sulfate biosynthesis; Dermatan sulfate biosynthesis; CS/DS degradation; Defective CHST3 causes SEDCJD; Defective CHST14 causes EDS, musculocontractural type; Defective CHSY1 causes…	NA	20	-0.677394	0.424968	-0.181328	-0.463009	-0.156511	-0.347768	-0.509527	-0.557704	8.17759	-0.77307
P21926	CD9 antigen OS=Homo sapiens OX=9606 GN=CD9 PE=1 SV=4	CD9 antigen	Homo sapiens	cell adhesion;cell organization and biogenesis;other metabolic processes;stress response;transport;developmental processes;other biological processes	non-structural extracellular;plasma membrane;other membranes;other cell component	signal transduction activity or receptor binding	Vitamin D receptor pathway	Platelet degranulation ; Uptake and function of diphtheria toxin; Acrosome Reaction and Sperm:Oocyte Membrane Binding	Hematopoietic cell lineage	15	0.682535	1.64947	2.31107	0.472869	1.28984	-0.017612	0.27795	-0.357442	0.174544	0.0856102
P21964	Catechol O-methyltransferase OS=Homo sapiens OX=9606 GN=COMT PE=1 SV=2	Catechol O-methyltransferase	Homo sapiens	other metabolic processes;other biological processes	plasma membrane;other membranes;cytosol;other cell component	other molecular function	Dopamine metabolism; MTHFR deficiency; 22q11.2 copy number variation syndrome; Biogenic amine synthesis; Estrogen metabolism; Metapathway biotransformation Phase I and II; Methylation pathways	Potential therapeutics for SARS; Methylation; Enzymatic degradation of dopamine by COMT; Enzymatic degradation of Dopamine by monoamine oxidase	Steroid hormone biosynthesis; Tyrosine metabolism; Metabolic pathways; Dopaminergic synapse	11	0.755267	0.424968	0.924632	0.208423	-0.112902	-0.140242	1.06619	-0.0693938	0.0287029	0.538019
P21980	Protein-glutamine gamma-glutamyltransferase 2 OS=Homo sapiens OX=9606 GN=TGM2 PE=1 SV=2	Protein-glutamine gamma-glutamyltransferase 2	Homo sapiens	cell organization and biogenesis;protein metabolism;other metabolic processes;transport;developmental processes;signal transduction;other biological processes	extracellular matrix;plasma membrane;other membranes;cytosol;mitochondrion;ER/Golgi;nucleus;other cell component	other molecular function	IL-18 signaling pathway	NA	Huntington disease	15	-0.240999	3.37058	4.30626	1.89825	-0.796106	-0.390217	-0.480502	-0.697613	-0.504944	-0.552633
P22061	Protein-L-isoaspartate(D-aspartate) O-methyltransferase OS=Homo sapiens OX=9606 GN=PCMT1 PE=1 SV=4	Protein-L-isoaspartate(D-aspartate) O-methyltransferase	Homo sapiens	protein metabolism;other metabolic processes	cytosol;other cell component	other molecular function	NA	Protein repair	NA	22	-0.455814	-0.548789	-0.914385	0.349086	-0.0523348	0.428099	0.275659	-0.0885971	-0.258008	-0.433443
P22087	rRNA 2'-O-methyltransferase fibrillarin OS=Homo sapiens OX=9606 GN=FBL PE=1 SV=2	rRNA 2'-O-methyltransferase fibrillarin	Homo sapiens	protein metabolism;RNA metabolism OR transcription;other metabolic processes;other biological processes	nucleus;other cell component	other molecular function	NA	Major pathway of rRNA processing in the nucleolus and cytosol; rRNA modification in the nucleus and cytosol	Ribosome biogenesis in eukaryotes	22	-0.580981	0.342199	0.0959587	-0.309217	0.286844	-0.220422	-0.295663	-0.351955	-0.251379	-0.242482
P22102	Trifunctional purine biosynthetic protein adenosine-3 OS=Homo sapiens OX=9606 GN=GART PE=1 SV=1	Trifunctional purine biosynthetic protein adenosine-3	Homo sapiens	other metabolic processes;developmental processes;other biological processes	cytosol	other molecular function	Folate metabolism; One-carbon metabolism; Metabolic reprogramming in colon cancer	Purine ribonucleoside monophosphate biosynthesis	Purine metabolism; One carbon pool by folate; Metabolic pathways; Antifolate resistance	19	-1.1307	-0.371078	-0.96538	-0.916882	-0.490845	-0.543504	-0.89219	-0.631774	-0.180115	-1.0012
P22314	Ubiquitin-like modifier-activating enzyme 1 OS=Homo sapiens OX=9606 GN=UBA1 PE=1 SV=3	Ubiquitin-like modifier-activating enzyme 1	Homo sapiens	protein metabolism;other metabolic processes;stress response	cytosol;mitochondrion;nucleus;other cell component	other molecular function	Proteasome degradation; Parkin-ubiquitin proteasomal system pathway; Parkinson's disease pathway	Synthesis of active ubiquitin: roles of E1 and E2 enzymes; Antigen processing: Ubiquitination & Proteasome degradation	Ubiquitin mediated proteolysis; Parkinson disease; Pathways of neurodegeneration	22	-0.427059	-0.137377	-0.254634	0.298447	0.143904	0.0743601	-0.00923836	-0.574164	0.101624	-0.38346
P22528	Cornifin-B OS=Homo sapiens OX=9606 GN=SPRR1B PE=1 SV=2	Cornifin-B	Homo sapiens	protein metabolism;other metabolic processes;developmental processes;other biological processes	plasma membrane;cytosol;other cell component	other molecular function	Vitamin D receptor pathway	Formation of the cornified envelope	NA	9	-0.0583221	-0.702156	-0.375748	3.49619	0.117255	2.93493	-0.352948	0.284494	-0.0491896	0.576468
P22626	Heterogeneous nuclear ribonucleoproteins A2/B1 OS=Homo sapiens OX=9606 GN=HNRNPA2B1 PE=1 SV=2	Heterogeneous nuclear ribonucleoproteins A2/B1	Homo sapiens	cell organization and biogenesis;RNA metabolism OR transcription;other metabolic processes;transport;signal transduction;other biological processes	non-structural extracellular;nucleus;other cell component	nucleic acid binding activity;other molecular function	mRNA processing	Gene and protein expression by JAK-STAT signaling after Interleukin-12 stimulation; mRNA Splicing - Major Pathway; Processing of Capped Intron-Containing Pre-mRNA	Amyotrophic lateral sclerosis	13	-1.28801	-0.92612	-1.26498	-0.978773	-0.96085	-0.668492	-1.26569	-0.755223	-0.687245	-1.16268
P22748	Carbonic anhydrase 4 OS=Homo sapiens OX=9606 GN=CA4 PE=1 SV=2	Carbonic anhydrase 4	Homo sapiens	other metabolic processes;transport	non-structural extracellular;plasma membrane;other membranes;ER/Golgi;other cell component	other molecular function	Proximal tubule transport	Reversible hydration of carbon dioxide; Erythrocytes take up carbon dioxide and release oxygen; Erythrocytes take up oxygen and release carbon dioxide	Nitrogen metabolism; Metabolic pathways; Proximal tubule bicarbonate reclamation	4	1.42847	-0.784925	-0.312003	-0.547407	0.371639	-0.722732	1.78798	2.66021	-0.0309594	0.809721
P22894	Neutrophil collagenase OS=Homo sapiens OX=9606 GN=MMP8 PE=1 SV=1	Neutrophil collagenase	Homo sapiens	cell organization and biogenesis;protein metabolism;other metabolic processes;transport;developmental processes;other biological processes	non-structural extracellular;other cell component	other molecular function	Matrix metalloproteinases; Cell migration and invasion through p75NTR; Neural crest cell migration during development; Neural crest cell migration in cancer; IL-18 signaling pathway	Neutrophil degranulation; Collagen degradation; Activation of Matrix Metalloproteinases	NA	6	-0.283285	0.0305964	-0.130333	-0.384238	-0.241306	-0.321827	0.471191	1.92225	0.902094	1.82348
P23142	Fibulin-1 OS=Homo sapiens OX=9606 GN=FBLN1 PE=1 SV=4	Fibulin-1	Homo sapiens	cell organization and biogenesis;protein metabolism;other metabolic processes;stress response;other biological processes	non-structural extracellular;extracellular matrix	signal transduction activity or receptor binding;enzyme regulator activity;extracellular structural activity;other molecular function	NA	Molecules associated with elastic fibres	NA	12	0.523538	3.74791	0.666468	-0.271707	-0.0571802	0.428099	0.799625	-0.725046	-0.0657625	-0.521874
P23246	Splicing factor, proline- and glutamine-rich OS=Homo sapiens OX=9606 GN=SFPQ PE=1 SV=2	Splicing factor, proline- and glutamine-rich	Homo sapiens	protein metabolism;DNA metabolism;RNA metabolism OR transcription;other metabolic processes;stress response;transport;other biological processes	cytosol;nucleus;other cell component	nucleic acid binding activity;other molecular function	mRNA processing; Type 2 papillary renal cell carcinoma	Suppression of apoptosis; PTK6 Regulates Proteins Involved in RNA Processing	NA	13	-1.05121	-0.982111	-1.24585	-0.815604	-0.633784	-0.642551	-1.11827	-0.277886	-0.758509	-1.17421
P23284	Peptidyl-prolyl cis-trans isomerase B OS=Homo sapiens OX=9606 GN=PPIB PE=1 SV=2	Peptidyl-prolyl cis-trans isomerase B	Homo sapiens	cell organization and biogenesis;protein metabolism;other metabolic processes;developmental processes;other biological processes	ER/Golgi;nucleus;other cell component	other molecular function	Prolactin signaling pathway; Type I collagen synthesis in the context of osteogenesis imperfecta	Collagen biosynthesis and modifying enzymes	NA	23	-0.098917	-0.422201	-0.64666	-0.421748	0.727777	-0.0577025	-0.255946	1.48607	-0.214918	0.280415
P23368	NAD-dependent malic enzyme, mitochondrial OS=Homo sapiens OX=9606 GN=ME2 PE=1 SV=1	NAD-dependent malic enzyme, mitochondrial	Homo sapiens	other metabolic processes;other biological processes	mitochondrion;other cell component	other molecular function	TCA cycle in senescence	Citric acid cycle (TCA cycle)	Pyruvate metabolism; Carbon metabolism	11	0.597962	0.702489	1.0075	-0.335474	-0.275224	-0.633118	0.934054	-0.0721372	0.814257	0.304766
P23381	Tryptophan--tRNA ligase, cytoplasmic OS=Homo sapiens OX=9606 GN=WARS1 PE=1 SV=2	Tryptophan--tRNA ligase, cytoplasmic	Homo sapiens	protein metabolism;RNA metabolism OR transcription;other metabolic processes;developmental processes;other biological processes	cytosol;nucleus;other cell component	enzyme regulator activity;other molecular function	Photodynamic therapy-induced unfolded protein response; Amino acid metabolism; Tryptophan metabolism	Cytosolic tRNA aminoacylation	Aminoacyl-tRNA biosynthesis	23	0.660546	-0.329694	-0.283319	-0.236073	-0.357596	-0.0860016	-0.705823	0.111665	-0.440309	0.438054
P23396	40S ribosomal protein S3 OS=Homo sapiens OX=9606 GN=RPS3 PE=1 SV=2	40S ribosomal protein S3	Homo sapiens	cell cycle OR cell proliferation;cell organization and biogenesis;protein metabolism;DNA metabolism;RNA metabolism OR transcription;other metabolic processes;stress response;transport;other biological processes	plasma membrane;other membranes;cytosol;cytoskeleton;mitochondrion;ER/Golgi;translational apparatus;nucleus;other cell component	cytoskeletal activity;nucleic acid binding activity;other molecular function	Cytoplasmic ribosomal proteins	L13a-mediated translational silencing of Ceruloplasmin expression; Translation initiation complex formation; Formation of a pool of free 40S subunits; Formation of the ternary complex, and subsequently, the 43S complex; Ribosomal scanning and start codon recognition; GTP hydrolysis and joining of the 60S ribosomal subunit; Response of EIF2AK4 (GCN2) to amino acid deficiency; Regulation of express…	Ribosome; Pathogenic Escherichia coli infection; Salmonella infection; Coronavirus disease	19	-0.741669	-0.256662	-0.442679	-0.292338	-0.679816	-0.56237	-0.586671	-0.475405	-0.428708	-0.761535
P23469	Receptor-type tyrosine-protein phosphatase epsilon OS=Homo sapiens OX=9606 GN=PTPRE PE=1 SV=1	Receptor-type tyrosine-protein phosphatase epsilon	Homo sapiens	protein metabolism;other metabolic processes;other biological processes	plasma membrane;other membranes;nucleus;other cell component	other molecular function	NA	NA	NA	6	0.795862	-0.151983	0.264881	0.208423	0.427361	0.336127	0.859201	0.882537	1.1308	0.546991
P23526	Adenosylhomocysteinase OS=Homo sapiens OX=9606 GN=AHCY PE=1 SV=4	Adenosylhomocysteinase	Homo sapiens	other metabolic processes;stress response;other biological processes	cytosol;nucleus;other cell component	other molecular function	Folate metabolism; Trans-sulfuration pathway; One-carbon metabolism; Trans-sulfuration and one-carbon metabolism; Methionine de novo and salvage pathway; Ethanol effects on histone modifications	Methylation; Sulfur amino acid metabolism; Metabolism of ingested SeMet, Sec, MeSec into H2Se; Defective AHCY causes HMAHCHD	Cysteine and methionine metabolism; Metabolic pathways	19	-0.748435	-0.689984	-0.461802	-0.631805	-0.485999	-0.3855	-0.312467	-0.236736	-0.450253	-0.300155
P23921	Ribonucleoside-diphosphate reductase large subunit OS=Homo sapiens OX=9606 GN=RRM1 PE=1 SV=1	Ribonucleoside-diphosphate reductase large subunit	Homo sapiens	cell cycle OR cell proliferation;cell organization and biogenesis;other metabolic processes;developmental processes;other biological processes	cytosol;nucleus;other cell component	other molecular function	Fluoropyrimidine activity; Retinoblastoma gene in cancer; Pyrimidine metabolism; Nucleotide metabolism	Interconversion of nucleotide di- and triphosphates	Purine metabolism; Pyrimidine metabolism; Glutathione metabolism; Drug metabolism; Metabolic pathways	3	-0.70784	-0.7265	-0.506423	7.27346	-0.360019	2.04586	-1.18625	-0.799116	-0.390591	-1.09988
P24534	Elongation factor 1-beta OS=Homo sapiens OX=9606 GN=EEF1B2 PE=1 SV=3	Elongation factor 1-beta	Homo sapiens	protein metabolism;other metabolic processes	cytosol;other cell component	enzyme regulator activity;nucleic acid binding activity	Translation factors	Eukaryotic Translation Elongation	NA	13	-1.5079	-1.02106	-1.35741	-0.862492	-0.79126	-0.475114	-1.13737	-0.631774	-0.501629	-1.32544
P24539	ATP synthase F(0) complex subunit B1, mitochondrial OS=Homo sapiens OX=9606 GN=ATP5PB PE=1 SV=2	ATP synthase F(0) complex subunit B1, mitochondrial	Homo sapiens	cell organization and biogenesis;other metabolic processes;transport	other membranes;mitochondrion;nucleus	transporter activity	Electron transport chain: OXPHOS system in mitochondria; 7q11.23 copy number variation syndrome; Oxidative phosphorylation	Cristae formation; Formation of ATP by chemiosmotic coupling	Oxidative phosphorylation; Metabolic pathways; Thermogenesis; Alzheimer disease; Parkinson disease; Amyotrophic lateral sclerosis; Huntington disease; Prion disease; Pathways of neurodegeneration; Chemical carcinogenesis; Diabetic cardiomyopathy	21	-0.36955	-0.130073	-0.2132	-0.464884	-0.212233	-0.166182	1.2136	0.0046757	-0.41545	0.162507
P24941	Cyclin-dependent kinase 2 OS=Homo sapiens OX=9606 GN=CDK2 PE=1 SV=2	Cyclin-dependent kinase 2	Homo sapiens	cell cycle OR cell proliferation;cell organization and biogenesis;protein metabolism;DNA metabolism;other metabolic processes;stress response;developmental processes;signal transduction;other biological processes	cytosol;cytoskeleton;nucleus;other cytoplasmic organelle;other cell component	kinase activity;other molecular function	miRNA regulation of DNA damage response; Cell cycle; Thyroid stimulating hormone (TSH) signaling pathway; Glioblastoma signaling pathways; Oncostatin M signaling pathway; Spinal cord injury; Retinoblastoma gene in cancer; Aryl hydrocarbon receptor Netpath; Vitamin D receptor pathway; PI3K-Akt signaling pathway; G1 to S cell cycle control; Small cell lung cancer; DNA replication; Malignant pleural…	Factors involved in megakaryocyte development and platelet production; Senescence-Associated Secretory Phenotype (SASP); Meiotic recombination; DNA Damage/Telomere Stress Induced Senescence; Transcriptional regulation of granulopoiesis; Orc1 removal from chromatin; CDK-mediated phosphorylation and removal of Cdc6; SCF(Skp2)-mediated degradation of p27/p21; TP53 Regulates Transcription of Genes In…	FoxO signaling pathway; Cell cycle; Oocyte meiosis; p53 signaling pathway; PI3K-Akt signaling pathway; Cellular senescence; Progesterone-mediated oocyte maturation; Cushing syndrome; Hepatitis C; Hepatitis B; Measles; Human papillomavirus infection; Human T-cell leukemia virus 1 infection; Epstein-Barr virus infection; Pathways in cancer; Viral carcinogenesis; Prostate cancer; Small cell lung can…	1	-0.406762	1.13581	0.554916	-0.41237	-1.03353	-0.503413	-0.300246	-0.233993	-0.637527	-0.171994
P25205	DNA replication licensing factor MCM3 OS=Homo sapiens OX=9606 GN=MCM3 PE=1 SV=3	DNA replication licensing factor MCM3	Homo sapiens	cell cycle OR cell proliferation;cell organization and biogenesis;DNA metabolism;other metabolic processes;stress response	cytoskeleton;nucleus;other cell component	nucleic acid binding activity;other molecular function	Cell cycle; Retinoblastoma gene in cancer; Ciliary landscape; G1 to S cell cycle control; DNA replication	Orc1 removal from chromatin; Activation of ATR in response to replication stress; Activation of the pre-replicative complex; Assembly of the pre-replicative complex; Unwinding of DNA	DNA replication; Cell cycle	19	-0.743361	-0.397857	-0.477738	-0.444254	-0.309142	0.0437027	-0.561465	-0.546731	-0.435338	-0.946088
P25311	Zinc-alpha-2-glycoprotein OS=Homo sapiens OX=9606 GN=AZGP1 PE=1 SV=2	Zinc-alpha-2-glycoprotein	Homo sapiens	cell adhesion;RNA metabolism OR transcription;other metabolic processes;transport;other biological processes	non-structural extracellular;plasma membrane;other membranes	transporter activity;other molecular function	NA	Miscellaneous transport and binding events	NA	4	0.685918	0.0062525	-0.353437	-0.221069	0.94582	0.649775	0.352802	3.0717	-0.31767	1.92729
P25398	40S ribosomal protein S12 OS=Homo sapiens OX=9606 GN=RPS12 PE=1 SV=3	40S ribosomal protein S12	Homo sapiens	protein metabolism;RNA metabolism OR transcription;other metabolic processes;transport;other biological processes	cytosol;ER/Golgi;translational apparatus;nucleus;other cell component	other molecular function	Cytoplasmic ribosomal proteins	Regulation of expression of SLITs and ROBOs; L13a-mediated translational silencing of Ceruloplasmin expression; Translation initiation complex formation; Nonsense Mediated Decay (NMD) enhanced by the Exon Junction Complex (EJC); Nonsense Mediated Decay (NMD) independent of the Exon Junction Complex (EJC); Formation of a pool of free 40S subunits; GTP hydrolysis and joining of the 60S ribosomal su…	Ribosome; Coronavirus disease	19	-0.696	-0.877432	-0.981317	-0.693696	0.0445735	-0.265229	-1.11751	-0.269656	-0.609353	-0.758972
P25705	ATP synthase subunit alpha, mitochondrial OS=Homo sapiens OX=9606 GN=ATP5F1A PE=1 SV=1	ATP synthase subunit alpha, mitochondrial	Homo sapiens	cell organization and biogenesis;other metabolic processes;transport;other biological processes	plasma membrane;other membranes;mitochondrion	signal transduction activity or receptor binding;transporter activity;other molecular function	Electron transport chain: OXPHOS system in mitochondria; 7q11.23 copy number variation syndrome; Oxidative phosphorylation	Mitochondrial protein import; Cristae formation; Formation of ATP by chemiosmotic coupling	Oxidative phosphorylation; Metabolic pathways; Thermogenesis; Alzheimer disease; Parkinson disease; Amyotrophic lateral sclerosis; Huntington disease; Prion disease; Pathways of neurodegeneration; Chemical carcinogenesis; Diabetic cardiomyopathy	22	-0.665554	-0.599911	-0.710404	-0.286711	-0.381823	0.135675	-0.446132	-0.228506	0.252437	-0.72565
P25786	Proteasome subunit alpha type-1 OS=Homo sapiens OX=9606 GN=PSMA1 PE=1 SV=1	Proteasome subunit alpha type-1	Homo sapiens	cell-cell signaling;cell organization and biogenesis;protein metabolism;other metabolic processes;stress response;transport;signal transduction;other biological processes	cytosol;cytoskeleton;nucleus;other cell component	nucleic acid binding activity;other molecular function	Proteasome degradation; Alzheimer's disease and miRNA effects; Alzheimer's disease	ER-Phagosome pathway; MAPK6/MAPK4 signaling; Antigen processing: Ubiquitination & Proteasome degradation; FCERI mediated NF-kB activation; Separation of Sister Chromatids; The role of GTSE1 in G2/M progression after G2 checkpoint; AUF1 (hnRNP D0) binds and destabilizes mRNA; Downstream TCR signaling; Cdc20:Phospho-APC/C mediated degradation of Cyclin A; RUNX1 regulates transcription of genes invo…	Proteasome; Alzheimer disease; Parkinson disease; Amyotrophic lateral sclerosis; Huntington disease; Spinocerebellar ataxia; Prion disease; Pathways of neurodegeneration	22	-0.751818	-0.378381	-0.570167	-0.0691525	-0.122593	-0.383142	-0.760053	-0.382132	-0.29944	-0.626966
P25787	Proteasome subunit alpha type-2 OS=Homo sapiens OX=9606 GN=PSMA2 PE=1 SV=2	Proteasome subunit alpha type-2	Homo sapiens	cell-cell signaling;cell organization and biogenesis;protein metabolism;other metabolic processes;stress response;transport;signal transduction;other biological processes	non-structural extracellular;cytosol;nucleus;other cell component	other molecular function	Proteasome degradation; Alzheimer's disease and miRNA effects; Alzheimer's disease	ER-Phagosome pathway; Neutrophil degranulation; MAPK6/MAPK4 signaling; Antigen processing: Ubiquitination & Proteasome degradation; FCERI mediated NF-kB activation; Separation of Sister Chromatids; The role of GTSE1 in G2/M progression after G2 checkpoint; AUF1 (hnRNP D0) binds and destabilizes mRNA; Downstream TCR signaling; Cdc20:Phospho-APC/C mediated degradation of Cyclin A; RUNX1 regulates t…	Proteasome; Alzheimer disease; Parkinson disease; Amyotrophic lateral sclerosis; Huntington disease; Spinocerebellar ataxia; Prion disease; Pathways of neurodegeneration	19	-0.758584	-0.60478	-1.74625	0.127776	-0.883323	-0.784046	-0.323924	-0.62903	-0.581179	-1.10373
P25788	Proteasome subunit alpha type-3 OS=Homo sapiens OX=9606 GN=PSMA3 PE=1 SV=2	Proteasome subunit alpha type-3	Homo sapiens	cell-cell signaling;cell organization and biogenesis;protein metabolism;other metabolic processes;stress response;transport;signal transduction;other biological processes	cytosol;nucleus;other cell component	other molecular function	Proteasome degradation; Alzheimer's disease and miRNA effects; Alzheimer's disease	FCERI mediated NF-kB activation; Downstream TCR signaling; Antigen processing: Ubiquitination & Proteasome degradation; Activation of NF-kappaB in B cells; Oxygen-dependent proline hydroxylation of Hypoxia-inducible Factor Alpha; ER-Phagosome pathway; Cross-presentation of soluble exogenous antigens (endosomes); SCF-beta-TrCP mediated degradation of Emi1; APC/C:Cdc20 mediated degradation of Secur…	Proteasome; Alzheimer disease; Parkinson disease; Amyotrophic lateral sclerosis; Huntington disease; Spinocerebellar ataxia; Prion disease; Pathways of neurodegeneration	19	-0.80087	-0.784925	-0.930321	-0.502395	-0.066871	-0.123734	-0.936491	0.0430821	-0.246407	-0.619276
P25815	Protein S100-P OS=Homo sapiens OX=9606 GN=S100P PE=1 SV=2	Protein S100-P	Homo sapiens	transport;other biological processes	non-structural extracellular;plasma membrane;other membranes;nucleus;other cell component	other molecular function	Gastric cancer network 1; Glucocorticoid receptor pathway; Nuclear receptors meta-pathway	Neutrophil degranulation	NA	21	0.335787	-0.110598	-0.359812	-0.689945	0.102718	-0.6567	3.01082	0.369537	-0.498315	0.350904
P26038	Moesin OS=Homo sapiens OX=9606 GN=MSN PE=1 SV=3	Moesin	Homo sapiens	cell adhesion;cell cycle OR cell proliferation;cell organization and biogenesis;developmental processes;signal transduction;other biological processes	plasma membrane;other membranes;cytosol;cytoskeleton;other cell component	signal transduction activity or receptor binding;cytoskeletal activity;nucleic acid binding activity;other molecular function	Glial cell differentiation; AGE/RAGE pathway; 16p11.2 proximal deletion syndrome; Regulation of actin cytoskeleton	Recycling pathway of L1; Sensory processing of sound by outer hair cells of the cochlea; Sensory processing of sound by inner hair cells of the cochlea; Gene and protein expression by JAK-STAT signaling after Interleukin-12 stimulation; Signaling by ALK fusions and activated point mutants	Tight junction; Leukocyte transendothelial migration; Regulation of actin cytoskeleton; Measles; Proteoglycans in cancer	23	-0.457505	-0.763015	-0.681719	-0.479889	0.109987	-0.324186	-0.81581	0.317414	-0.436995	0.380381
P26368	Splicing factor U2AF 65 kDa subunit OS=Homo sapiens OX=9606 GN=U2AF2 PE=1 SV=4	Splicing factor U2AF 65 kDa subunit	Homo sapiens	RNA metabolism OR transcription;other metabolic processes;transport;other biological processes	nucleus	nucleic acid binding activity;other molecular function	mRNA processing	mRNA Splicing - Major Pathway; Transport of Mature mRNA derived from an Intron-Containing Transcript; mRNA 3'-end processing; RNA Polymerase II Transcription Termination	Spliceosome	19	-0.56745	-0.298047	-0.417181	-0.699323	-0.682239	-0.248721	-0.333089	-0.571421	-0.382304	-0.688484
P26373	60S ribosomal protein L13 OS=Homo sapiens OX=9606 GN=RPL13 PE=1 SV=4	60S ribosomal protein L13	Homo sapiens	protein metabolism;RNA metabolism OR transcription;other metabolic processes;transport;developmental processes;other biological processes	cytosol;ER/Golgi;translational apparatus;nucleus	other molecular function	Cytoplasmic ribosomal proteins	Regulation of expression of SLITs and ROBOs; L13a-mediated translational silencing of Ceruloplasmin expression; Formation of a pool of free 40S subunits; GTP hydrolysis and joining of the 60S ribosomal subunit; Major pathway of rRNA processing in the nucleolus and cytosol; Nonsense Mediated Decay (NMD) enhanced by the Exon Junction Complex (EJC); SRP-dependent cotranslational protein targeting to…	Ribosome; Coronavirus disease	22	-0.587747	0.288642	-0.219575	0.0133699	-0.718579	-0.505772	-0.960932	-0.390362	-0.546376	-0.93199
[truncated: 570 more rows]

## Sheet: ST3_GOenriched
GO Tterm	Process, Function, or Component	Description	Classification	P-value	FDR q-value	Log(FDRqValue)	Enrichment	Total Genes	Genes In Pathway	Relivent Genes	Number Of Genes
[truncated: 155 more rows]

[truncated: 5 more sheets: ST4_VolcanoPlotData, ST5_MicroCulture, ST6_PERMANOVA, ST7_KeyMicroASVs, ST8_TopProteinClusterGOTerms]
